# Supplementary material for: Predictive Genes in Adjacent Normal Tissue Are Preferentially Altered by sCNV during Tumorigenesis in Liver Cancer and May Rate Limiting
Source: PLoS One. 2011 Jul 5;6(7):e20090. doi: 10.1371/journal.pone.0020090 (PMC3130029; doi:10.1371/journal.pone.0020090)
Supplement: Table S1 — Demographic and clinical characteristics of HCC patients. (XLS) [file pone.0020090.s001.xls]

## Sheet: TableS1
Table S1
Variable Name	Mean±SD or %
Survival (month)	33.8 ± 29.4
Disease free survival (month)	25.0 ± 28.9
Age (year)	56.0 ± 12.0
Male	0.804
Liver Function Parameters
AFP [log10] (ng/mL)	2.18 ± 1.39
SGPT (U/L)	61.0 ± 51.4
SGOT (U/L)	64.3 ± 53.9
BILIRUBIN (mM)	14.5 ± 11.2
ALBUMIN (mg/mL)	40.2 ± 4.7
Tumor Size (cm)	7.6 ± 4.1
Tumor Recurrence	0.511
Venous Infiltration
Absence	0.506
Presence	0.494
Non-tumorous liver histology
Cirrhotic	0.571
Non-cirrhotic	0.139
Chronic hepatitis	0.289
TNM Stage
I	0.03
II	0.411
IIIA	0.355
IV	0.203
AJCC Stage
I	0.415
II	0.279
IIIA	0.219
IIIB	0.075
IV	0.011
Event
Deceased	32.2%
Censored	67.8%
Child's grade
A	97.3%
B	2.7%
Family History of HCC	20.7%
Smoking
No	55.6%
Moderate	30.5%
Heavy	13.9%
Alcohol Drinking
No	60.5%
Moderate	23.3%
Heavy	16.2%
Tumor Nodule (N =)
1	76.3%
2	6.8%
3	1.5%
4	1.1%
5	0.4%
6	0.8%
Multiple >6	13.2%
Edmondson Grade
Undifferentiated	1.3%
Poorly Differentiated	18.3%
Moderate Differentiated	59.2%
Well Differentiated	21.3%
HBsAg Status
Positive	86.1%
Negative	13.9%
