# Supplementary material for: Predictive Genes in Adjacent Normal Tissue Are Preferentially Altered by sCNV during Tumorigenesis in Liver Cancer and May Rate Limiting
Source: PLoS One. 2011 Jul 5;6(7):e20090. doi: 10.1371/journal.pone.0020090 (PMC3130029; doi:10.1371/journal.pone.0020090)
Supplement: Table S2 — Summary by gene. Shown are a number of measures (columns) derived from this analysis for each gene (rows). The columns are as follows “idx” is a unique row identifier, “Reporter Id” indicates the probe on the array; “chr”, “pos” and “cytoband” refer to the gene location by chromosome nucleotide position and cytoband respectively; “Symbol” indicates the gene name; “Entrez” indicates the Entrez Id; “transcript” lists commonly used transcript identifiers for each probe; “AN-module” and “TU-module” indicate membership in co-expression modules in the AN and TU tissue respectively; “Pval_TUvsAN” is the paired t-test p value for the difference in expression between AN and TU tissues; “Connectivity” indicates the total number of differential connections (gain plus loss) as defined in the text, and the number of gain ("#GOC") or loss ("#LOC") of correlations in tumor; “cis_CC” indicates the Pearson correlation coefficient between each gene and the closest CNV marker (in cis); “adjusted_r2” indicates the variance explained for each probe using the linear regression model as described in the text and methods; “N_Markers_in_Model” is the number of CNV markers used in the linear regression model where each marker is from a different chromosome (see text and Methods); “Pval-AN-survival” and “Pval-TU-survival” indicates the Cox-regression p value for prediction of survival using either AN or TU expression values respectively; “Sig-AN-survival” and “Sig-TU-survival” indicate genes significantly predictive of survival (FDR<0.1), where “1” = predictive and “0” = not predictive for AN and TU tissue; “MET-Sig” indicates genes significantly altered by MET expression in mouse liver (“1”) or not significantly altered (“0”). Please refer to the text and Methods for fuller descriptions of the various measures. (XLS) [file pone.0020090.s002.xls]

## Sheet: Table_S2
idx	Reporter ID	chr	pos	cytoband	symbol	Entrez	transcript	AN-module	TU-module	Pval_TUvsAN	Connectivity	GOC	LOC	cis_CC	adjusted_R2	N_Markers_in_Model	Pval-AN-survival	Sig_AN_Survival	Pval-TU-survival	Sig_TU_Survival	MET-Sig
1	100133692_TGI_at	1	124739	p36		.	AK092942	turquoise	brown	0.0718	0	0	0	-0.0792549	0	0	0.16	0	0.49	0	.
2	100144102_TGI_at	1	240256	p36		.	AK055562			3.32e-07	0	0	0	0.044713	0	0	0.31	0	0.96	0	0
3	100125719_TGI_at	1	411305	p36		.	BC036251			0.0271	0	0	0	-0.133444	0	0	0.34	0	0.44	0	.
4	100139202_TGI_at	1	443652	p36		.	DQ786284			2.72e-11	0	0	0	0.158246	0.352	2	0.45	0	0.18	0	0
5	100138786_TGI_at	1	720669	p36		.	AF146694			0.547	0	0	0	0.138478	0	0	0.96	0	0.3	0	.
6	100135202_TGI_at	1	732679	p36		.	AW119138			0.000623	0	0	0	0.00760364	0	0	0.79	0	0.39	0	.
7	100146191_TGI_at	1	751675	p36		79854	BC017762	turquoise	blue	2.69e-13	0	0	0	0.22675	0.188	1	0.86	0	0.79	0	.
8	100138436_TGI_at	1	779336	p36		643837		grey	grey	0.152	0	0	0	0.263689	0.123	1	0.38	0	0.33	0	.
9	100159494_TGI_at	1	783227	p36		643837	ENST00000326678			0.706	0	0	0	0.190881	0.128	1	0.15	0	0.13	0	.
10	100151010_TGI_at	1	797810	p36		.	BQ016214			0.387	0	0	0	-0.0078771	0	0	0.13	0	0.054	0	.
11	100134257_TGI_at	1	839795	p36		284600	AK056486			7.89e-06	0	0	0	0.00742489	0	0	0.0024	1	0.56	0	.
12	100143461_TGI_at	1	842418	p36		284598	BC025320	turquoise		3.66e-29	0	0	0	-0.0501297	0	0	0.018	0	0.033	0	.
13	100124228_TGI_at	1	845956	p36		284598	ENST00000361206			5.55e-09	0	0	0	-0.0086477	0	0	0.46	0	0.22	0	.
14	100146198_TGI_at	1	869342	p36	SAMD11	148398	NM_152486	turquoise		0	0	0	0	0.0810283	0	0	0.0005	1	0.037	0	0
15	100138863_TGI_at	1	890661	p36	KLHL17	339451	NM_198317	turquoise	brown	9.14e-09	0	0	0	0.164218	0.14	1	0.0098	1	0.045	0	0
16	100158274_TGI_at	1	900037	p36	PLEKHN1	84069	NM_032129			0.00461	0	0	0	0.0632755	0	0	0.2	0	0.14	0	0
17	100148086_TGI_at	1	900869	p36	C1orf170	84808	ENST00000341290			2.59e-07	0	0	0	0.0717156	0.127	1	0.18	0	0.57	0	0
18	100142944_TGI_at	1	921354	p36		.	CD675406	turquoise	grey	0.0489	0	0	0	-0.124026	0	0	0.13	0	0.43	0	.
19	100145824_TGI_at	1	924608	p36	HES4	57801	NM_021170			0.102	0	0	0	-0.0033954	0	0	1.7e-05	1	0.066	0	.
20	100150049_TGI_at	1	939218	p36	ISG15	9636	NM_005101	grey	grey	0.0807	0	0	0	0.211718	0	0	0.4	0	0.14	0	0
21	100142464_TGI_at	1	958965	p36		.	XM_942896			0.305	0	0	0	0.103898	0	0	0.66	0	0.1	0	.
22	100142349_TGI_at	1	972405	p36	AGRN	375790	BC084578			0.131	0	0	0	0.034637	0	0	0.93	0	0.0077	0	0
23	100128021_TGI_at	1	981134	p36	AGRN	375790	NM_198576	green	grey	3.64e-13	2	0	2	0.217406	0	0	0.21	0	0.016	0	0
24	100132207_TGI_at	1	991282	p36		.	BC033949	turquoise		0.0957	0	0	0	0.0285833	0	0	2.6e-05	1	0.083	0	.
25	100142244_TGI_at	1	992678	p36		441868	XM_497647			0.00272	0	0	0	-0.122737	0	0	0.91	0	0.1	0	.
26	100160407_TGI_at	1	997389	p36		401934	XM_377555			0.148	0	0	0	0.0270982	0	0	0.068	0	0.074	0	.
27	100129384_TGI_at	1	1007448	p36	C1orf159	54991	NM_017891	turquoise	brown	9.12e-06	0	0	0	0.222056	0.196	1	0.12	0	0.95	0	0
28	100133354_TGI_at	1	1058038	p36		.	BF511409			0.0314	0	0	0	0.0265105	0	0	0.62	0	0.086	0	.
29	100162379_TGI_at	1	1069098	p36		254099	BC028014			0.000372	0	0	0	-0.100166	0	0	0.84	0	0.97	0	.
30	100139474_TGI_at	1	1095258	p36		.	CB243513			0.0101	0	0	0	-0.141857	0.28	2	0.084	0	0.64	0	.
31	100123075_TGI_at	1	1110716	p36	TTLL10	254173	NM_153254			0.0668	0	0	0	-0.101644	0	0	0.16	0	0.0025	0	0
32	100143029_TGI_at	1	1122353	p36	TTLL10	254173	ENST00000379290			0.000419	0	0	0	-0.0990121	0	0	0.057	0	0.052	0	0
33	100146067_TGI_at	1	1128865	p36	TNFRSF18	8784	NM_148901	tan	tan	0.0849	0	0	0	-0.012569	0.159	1	0.049	0	0.0061	0	0
34	100122958_TGI_at	1	1136665	p36	TNFRSF4	7293	NM_003327	green	turquoise	9.08e-19	0	0	0	0.0389043	0.122	1	0.57	0	0.15	0	0
35	100159581_TGI_at	1	1142603	p36	SDF4	51150	NM_016547	grey	grey	0.0318	0	0	0	0.467932	0.43	1	0.3	0	0.61	0	0
36	100124842_TGI_at	1	1159986	p36	B3GALT6	126792	NM_080605	grey	grey	3.16e-07	0	0	0	0.378214	0.145	1	0.14	0	0.26	0	.
37	100156113_TGI_at	1	1168872	p36	FAM132A	388581	NM_001014980			0.00475	0	0	0	0.00268397	0.146	1	0.82	0	0.3	0	0
38	100156316_TGI_at	1	1179370	p36	UBE2J2	118424	NM_194457	turquoise	grey	2.35e-15	0	0	0	0.261898	0.231	1	0.062	0	0.22	0	0
39	100143323_TGI_at	1	1216953	p36	SCNN1D	6339	NM_002978	turquoise	brown	0.0288	0	0	0	-0.0212025	0	0	0.52	0	0.46	0	.
40	100139198_TGI_at	1	1217967	p36	CENTB5	116983	ENST00000354700	turquoise	brown	6.45e-06	0	0	0	0.0487249	0.118	1	0.17	0	0.13	0	0
41	100124856_TGI_at	1	1219244	p36	CENTB5	116983	NM_030649			0.337	0	0	0	0.0766699	0	0	0.61	0	0.0013	1	0
42	100125722_TGI_at	1	1236359	p36	PUSL1	126789	NM_153339	grey	grey	3.07e-18	0	0	0	0.369978	0.166	1	0.23	0	0.097	0	0
43	100147483_TGI_at	1	1237267	p36	CPSF3L	54973	NM_017871	turquoise	blue	0.000158	0	0	0	0.447171	0.381	1	0.14	0	0.076	0	0
44	100129923_TGI_at	1	1253813	p36		80772	NM_001029885	grey	grey	0.000868	0	0	0	0.377015	0.406	1	0.58	0	0.58	0	0
45	100163159_TGI_at	1	1259288	p36	TAS1R3	83756	NM_152228			0.117	0	0	0	-0.0439902	0	0	0.31	0	0.1	0	0
46	100146427_TGI_at	1	1260850	p36	DVL1	1855	NM_182779	turquoise	blue	0.000193	0	0	0	0.345338	0.218	1	0.62	0	0.11	0	0
47	100122977_TGI_at	1	1278260	p36	MXRA8	54587	NM_032348	brown	turquoise	0.132	13	6	7	0.0686816	0.126	1	0.00046	1	0.1	0	1
48	100146569_TGI_at	1	1311776	p36	CCNL2	81669	NM_030937	turquoise	brown	0.0377	0	0	0	0.144149	0.142	1	0.021	0	0.13	0	0
49	100152008_TGI_at	1	1312833	p36	CCNL2	81669	AI684228	turquoise	green	0.0669	2	0	2	0.349486	0.215	1	0.023	0	0.14	0	0
50	100133498_TGI_at	1	1329945	p36	MRPL20	55052	NM_017971	grey	blue	3.01e-09	0	0	0	0.514049	0.401	1	0.58	0	0.7	0	0
51	100151112_TGI_at	1	1344160	p36	hCG_20426	441869	BC094869		grey	2.82e-20	0	0	0	0.105591	0	0	0.43	0	0.069	0	.
52	100157044_TGI_at	1	1352245	p36		643965	ENST00000378821			0.0256	0	0	0	-0.118546	0	0	0.099	0	0.011	0	0
53	100145661_TGI_at	1	1362345	p36		.	BI714749			0.0754	0	0	0	0.132032	0	0	0.66	0	0.00067	1	.
54	100129401_TGI_at	1	1365752	p36	VWA1	64856	NM_199121	pink	grey	1.12e-06	2	0	2	0.364597	0.299	2	0.15	0	0.62	0	0
55	100129558_TGI_at	1	1393987	p36	ATAD3C	219293	ENST00000378774	grey		0.000136	0	0	0	0.195025	0	0	0.78	0	0.22	0	.
56	100143572_TGI_at	1	1394903	p36	ATAD3C	219293	NM_001039211	grey	grey	0.067	0	0	0	0.173492	0	0	0.75	0	0.19	0	.
57	100126100_TGI_at	1	1459563	p36	ATAD3A	55210	NM_018188	turquoise	blue	0.582	0	0	0	0.39591	0.429	2	0.054	0	0.081	0	.
58	100154915_TGI_at	1	1462773	p36	C1orf70	339453	ENST00000378733			0.608	0	0	0	0.0323834	0.119	1	0.44	0	0.0021	0	0
59	100125772_TGI_at	1	1468032	p36	SSU72	29101	NM_014188	grey	grey	0.00015	0	0	0	0.510574	0.49	2	0.46	0	0.53	0	0
60	100152590_TGI_at	1	1487939	p36	SSU72	29101	ENST00000359060	lightyellow	grey	9.67e-05	3	0	3	0.216639	0	0	0.0011	1	0.86	0	0
61	100142262_TGI_at	1	1507926	p36		.	AK096710			0.626	0	0	0	-0.055806	0	0	0.29	0	0.44	0	.
62	100151993_TGI_at	1	1523651	p36		643988	AB188495			2.34e-21	0	0	0	-0.0286037	0	0	1.4e-05	1	0.47	0	0
63	100146318_TGI_at	1	1535426	p36		284628	AK094692			0.352	0	0	0	0.10283	0	0	0.32	0	0.0066	0	.
64	100147424_TGI_at	1	1555142	p36	MIB2	142678	NM_080875	turquoise	brown	0.0483	0	0	0	0.102278	0.143	1	0.17	0	0.15	0	0
65	100128811_TGI_at	1	1652815	p36		.	AK097814			0.000971	0	0	0	0.138988	0	0	0.26	0	0.2	0	.
66	100137753_TGI_at	1	1659956	p36	SLC35E2	9906	NM_182838			1.85e-10	0	0	0	0.264863	0	0	0.79	0	0.11	0	0
67	100138159_TGI_at	1	1672794	p36	NADK	65220	NM_023018	turquoise	blue	0.932	0	0	0	0.473647	0.34	1	0.4	0	0.55	0	1
68	100155846_TGI_at	1	1677267	p36	NADK	65220	AA748061			0.000817	0	0	0	0.340913	0.193	1	0.25	0	0.87	0	1
69	100162735_TGI_at	1	1707165	p36	GNB1	2782	NM_002074	turquoise	grey	4.8e-18	0	0	0	0.52564	0.341	1	0.32	0	0.32	0	0
70	100159564_TGI_at	1	1707447	p36	GNB1	2782	AF070603	turquoise	grey	1.47e-14	0	0	0	0.412648	0.258	1	0.2	0	0.17	0	0
71	100153734_TGI_at	1	1709528	p36	GNB1	2782	AF501882	grey	grey	1.12e-19	0	0	0	0.470582	0.387	2	0.00031	1	0.065	0	0
72	100141681_TGI_at	1	1741275	p36		.	AF085975			0.00274	0	0	0	0.101954	0	0	0.56	0	0.042	0	.
73	100135532_TGI_at	1	1780106	p36		.	BP425300			7.03e-06	0	0	0	0.16696	0	0	0.75	0	0.026	0	.
74	100128244_TGI_at	1	1837541	p36	CALML6	163688	NM_138705			0.924	0	0	0	0.0302877	0	0	0.36	0	0.51	0	.
75	100138397_TGI_at	1	1839264	p36	TMEM52	339456	NM_178545	blue	grey	2.03e-06	7	0	7	0.192033	0.155	1	0.00073	1	0.3	0	0
76	100157907_TGI_at	1	1843641	p36		339457	NM_001003808			2.28e-11	0	0	0	-0.0211507	0	0	0.59	0	0.73	0	.
77	100140891_TGI_at	1	1951747	p36	GABRD	2563	NM_000815			6.66e-36	0	0	0	0.0377406	0	0	0.17	0	0.27	0	0
78	100146083_TGI_at	1	2063429	p36		.	ENST00000378562			4.38e-08	0	0	0	-0.124305	0	0	0.32	0	0.12	0	.
79	100130787_TGI_at	1	2103575	p36		.	ENST00000333854			0.00214	0	0	0	0.208454	0	0	0.019	0	0.31	0	.
80	100136266_TGI_at	1	2106004	p36	C1orf86	199990	ENST00000378558	turquoise	turquoise	1.14e-06	0	0	0	0.254623	0.145	1	0.68	0	0.46	0	0
81	100138504_TGI_at	1	2114581	p36		.	ENST00000329388	grey		0.912	0	0	0	0.2345	0	0	0.0031	1	0.8	0	.
82	100141484_TGI_at	1	2123624	p36	C1orf86	199990	H73238			0.247	0	0	0	0.0643333	0.121	1	0.93	0	0.28	0	0
83	100124782_TGI_at	1	2134573	p36		80093	ENST00000329303	turquoise		0.00275	0	0	0	-0.0188513	0	0	0.06	0	0.43	0	0
84	100144740_TGI_at	1	2201187	p36		57244	AB007977			0.00408	0	0	0	0.165545	0	0	0.024	0	0.082	0	.
85	100135802_TGI_at	1	2228983	p36	SKI	6497	NM_003036	turquoise	turquoise	0.888	0	0	0	0.251523	0.245	2	0.45	0	0.027	0	0
86	100162347_TGI_at	1	2231329	p36	SKI	6497	ENST00000378536	turquoise	blue	6.23e-07	6	0	6	0.0817751	0	0	0.023	0	0.0071	0	0
87	100161526_TGI_at	1	2239370	p36		.	N90209			4.87e-09	0	0	0	-0.0683607	0.129	1	0.00071	1	0.057	0	.
88	100141217_TGI_at	1	2250374	p36	MORN1	79906	NM_024848	turquoise		2.04e-14	0	0	0	0.0328617	0	0	0.34	0	0.25	0	0
89	100152450_TGI_at	1	2272029	p36		.	BC065369		grey	7.25e-09	0	0	0	0.047844	0.149	1	0.85	0	0.25	0	.
90	100134486_TGI_at	1	2309478	p36		.	AK055432	turquoise	brown	5.52e-27	0	0	0	0.192508	0.153	1	0.24	0	0.28	0	.
91	100136969_TGI_at	1	2319668	p36	RER1	11079	ENST00000378518	turquoise	grey	4.64e-06	24	0	24	0.534732	0.504	3	0.034	0	0.83	0	0
92	100161954_TGI_at	1	2426597	p36	PLCH2	9651	NM_014638	turquoise	grey	0.000704	5	1	4	0.0599052	0.167	1	0.0014	1	0.57	0	1
93	100150833_TGI_at	1	2430627	p36	PANK4	55229	NM_018216	pink	grey	1.21e-07	0	0	0	0.434515	0.37	1	0.2	0	0.99	0	0
94	100149504_TGI_at	1	2450349	p36	HES5	388585	NM_001010926			2.79e-17	0	0	0	-0.0389476	0	0	0.9	0	0.64	0	0
95	100149403_TGI_at	1	2471731	p36		115110	AL359943			0.675	0	0	0	-0.014856	0	0	0.044	0	0.38	0	.
96	100123061_TGI_at	1	2479480	p36	TNFRSF14	8764	NM_003820	turquoise	yellow	0.00664	0	0	0	0.177547	0.196	1	0.011	1	0.41	0	0
97	100152052_TGI_at	1	2512544	p36	C1orf93	127281	NM_152371	green	grey	4.25e-29	0	0	0	0.253164	0.288	2	0.013	0	0.51	0	0
98	100129122_TGI_at	1	2513412	p36	MMEL1	79258	NM_033467			0.000196	0	0	0	-0.0655379	0	0	0.41	0	0.65	0	0
99	100133756_TGI_at	1	2557981	p36		284630	AK096384			0.0934	0	0	0	-0.0015439	0	0	0.0058	1	0.5	0	.
100	100154433_TGI_at	1	2692066	p36		.	XM_936778			0.00143	0	0	0	0.0436735	0	0	0.078	0	0.0078	0	0
101	100148998_TGI_at	1	2858387	p36		.	XM_303126			0.711	0	0	0	0.0169437	0	0	0.12	0	0.073	0	.
102	100134016_TGI_at	1	2929023	p36	ACTRT2	140625	NM_080431			0.376	0	0	0	-0.0343547	0	0	0.9	0	0.45	0	0
103	100132212_TGI_at	1	2968250	p36		440556	ENST00000321399			0.0116	0	0	0	-0.0771646	0	0	0.11	0	0.73	0	0
104	100149907_TGI_at	1	2973972	p36		440556	ENST00000321336			0.0743	0	0	0	-0.1057	0.184	1	0.17	0	0.2	0	0
105	100145967_TGI_at	1	3219425	p36		.	AI694242			9.51e-10	0	0	0	0.0886617	0	0	0.46	0	0.034	0	0
106	100134287_TGI_at	1	3341564	p36	PRDM16	63976	AI655380			4.07e-07	0	0	0	-0.0305918	0	0	0.0014	1	0.46	0	0
107	100161525_TGI_at	1	3342217	p36	PRDM16	63976	AI968009			6.17e-10	0	0	0	-0.158577	0.144	1	0.4	0	0.93	0	0
108	100121639_TGI_at	1	3344791	p36	PRDM16	63976	NM_022114	brown	grey	2.46e-15	1	0	1	-0.185622	0.14	1	0.46	0	0.074	0	0
109	100125879_TGI_at	1	3387233	p36	ARHGEF16	27237	NM_014448	grey	grey	1.08e-06	0	0	0	0.111011	0.136	1	0.2	0	0.61	0	0
110	100131717_TGI_at	1	3394728	p36	MEGF6	1953	NM_001409	brown	turquoise	0.584	7	3	4	-0.0553361	0	0	0.00033	1	0.91	0	0
111	100147224_TGI_at	1	3396589	p36	MEGF6	1953	ENST00000356575	brown	turquoise	0.221	11	2	9	-0.0458879	0	0	0.0015	1	0.36	0	0
112	100126987_TGI_at	1	3536315	p36	FAM79A	127262	NM_182752	blue	grey	0.000867	28	2	26	0.444917	0.331	1	7.2e-05	1	0.39	0	0
113	100133324_TGI_at	1	3537676	p36	WDR8	49856	NM_017818	turquoise	grey	2.15e-16	2	1	1	0.385184	0.378	1	0.0077	1	0.6	0	0
114	100148640_TGI_at	1	3638771	p36	TP73	7161	NM_005427			0.00971	0	0	0	-0.0043979	0	0	0.029	0	0.043	0	0
115	100158114_TGI_at	1	3642881	p36		57212	NM_207306			6.77e-09	0	0	0	0.148431	0	0	0.56	0	0.12	0	0
116	100142469_TGI_at	1	3643814	p36		57212	BC089039	green	grey	2.71e-07	0	0	0	0.368097	0.36	2	0.43	0	0.84	0	0
117	100130311_TGI_at	1	3675439	p36	CCDC27	148870	NM_152492			0.0805	0	0	0	-0.0739371	0	0	0.43	0	0.013	0	0
118	100124542_TGI_at	1	3680961	p36		388588	ENST00000378266	blue	grey	0.101	20	0	20	0.100341	0	0	0.0014	1	0.9	0	0
119	100162802_TGI_at	1	3686877	p36	LRRC47	57470	NM_020710	lightyellow	grey	0.281	2	0	2	0.649837	0.506	1	0.021	0	0.66	0	.
120	100153293_TGI_at	1	3718795	p36	KIAA0562	9731	ENST00000378230	grey	grey	5.2e-34	1	1	0	0.526452	0.327	1	0.005	1	0.18	0	0
121	100141567_TGI_at	1	3721520	p36	KIAA0562	9731	NM_014704	grey	grey	3.09e-25	0	0	0	0.522268	0.542	2	0.77	0	0.12	0	0
122	100134524_TGI_at	1	3737009	p36	KIAA0562	9731	BC001640	magenta	magenta	5.11e-07	0	0	0	0.472212	0.3	1	0.96	0	0.17	0	0
123	100149571_TGI_at	1	3745794	p36	KIAA0562	9731	AI656452	grey	grey	0.03	0	0	0	0.576764	0.511	1	0.66	0	0.38	0	0
124	100126218_TGI_at	1	3781237	p36	DFFB	1677	AF409060			2.43e-14	0	0	0	0.0858831	0	0	0.082	0	0.37	0	0
125	100158397_TGI_at	1	3791468	p36	DFFB	1677	NM_004402	grey	grey	0.000114	0	0	0	0.380848	0.272	1	0.46	0	0.24	0	0
126	100154896_TGI_at	1	3792061	p36		.	R25153			0.0147	0	0	0	0.135729	0	0	0.52	0	0.2	0	0
127	100129085_TGI_at	1	3795717	p36	C1orf174	339448	NM_207356	turquoise	grey	0.0245	0	0	0	0.618198	0.436	1	0.81	0	0.65	0	0
128	100154379_TGI_at	1	3946457	p36		.	CB105474			0.706	0	0	0	0.151849	0	0	0.42	0	0.0053	0	.
129	100141708_TGI_at	1	4135507	p36		.	XM_001126932			0.0321	0	0	0	-0.0884385	0	0	0.48	0	0.34	0	.
130	100140950_TGI_at	1	4384261	p36		284661	AK093498			0.0141	0	0	0	0.0494489	0	0	0.84	0	0.68	0	.
131	100151635_TGI_at	1	4556404	p36		.	EL949448			0.0198	0	0	0	-0.054953	0	0	0.081	0	0.015	0	.
132	100141950_TGI_at	1	4743374	p36	AJAP1	55966	NM_018836	brown		5.06e-33	0	0	0	-0.0031229	0	0	0.89	0	0.28	0	0
133	100148902_TGI_at	1	4751682	p36		.	CR936609			2.09e-15	0	0	0	-0.0552947	0	0	0.81	0	0.28	0	.
134	100140685_TGI_at	1	5691058	p36		.	BC039532			0.239	0	0	0	-0.0019935	0	0	0.99	0	0.29	0	.
135	100128600_TGI_at	1	5845825	p36	NPHP4	261734	NM_015102		grey	0.00134	0	0	0	0.220386	0.131	1	0.18	0	0.34	0	0
136	100134056_TGI_at	1	5850839	p36		.	BF059320		grey	0.0711	0	0	0	-0.101951	0	0	0.77	0	0.63	0	.
137	100132711_TGI_at	1	6023208	p36	KCNAB2	8514	DR002792			0.000282	0	0	0	-0.0275063	0	0	0.04	0	0.28	0	0
138	100154004_TGI_at	1	6060160	p36	KCNAB2	8514	DA218848			2.32e-05	0	0	0	0.121082	0	0	0.33	0	0.0043	0	0
139	100126133_TGI_at	1	6081178	p36	KCNAB2	8514	ENST00000378092		turquoise	7.86e-15	0	0	0	0.0775552	0.153	1	0.0022	1	0.0092	0	0
140	100145887_TGI_at	1	6082743	p36	KCNAB2	8514	NM_003636			0.0014	0	0	0	0.0400543	0.173	1	0.037	0	0.08	0	0
141	100134384_TGI_at	1	6084906	p36	CHD5	26038	NM_015557			6.73e-05	0	0	0	-0.0646061	0	0	0.02	0	0.23	0	0
142	100126404_TGI_at	1	6088459	p36	CHD5	26038	ENST00000377998			0.21	0	0	0	0.0374824	0	0	0.22	0	0.51	0	0
143	100149230_TGI_at	1	6190633	p36	RNF207	388591	ENST00000377963			0.671	0	0	0	0.0289542	0	0	0.2	0	0.1	0	0
144	100143468_TGI_at	1	6203086	p36	RNF207	388591	ENST00000289214	turquoise	brown	1.05e-17	0	0	0	0.192093	0.201	1	0.87	0	0.56	0	0
145	100158067_TGI_at	1	6204220	p36	ICMT	23463	NM_012405	grey	grey	1e-05	18	0	18	0.391265	0.234	1	0.00039	1	0.6	0	0
146	100122685_TGI_at	1	6206446	p36	ICMT	23463	BC017037	turquoise	grey	5.86e-16	40	0	40	0.484739	0.369	1	0.002	1	0.91	0	0
147	100159399_TGI_at	1	6221715	p36	C1orf211	148645	ENST00000324328	blue	grey	0.658	4	0	4	0.149668	0	0	0.00016	1	0.0027	0	.
148	100130818_TGI_at	1	6228175	p36	HES3	390992	NM_001024598			2.51e-06	0	0	0	-0.0225675	0	0	0.99	0	0.94	0	0
149	100138061_TGI_at	1	6230292	p36	GPR153	387509	CR627473	turquoise	grey	4.27e-11	0	0	0	0.0905367	0.122	1	0.26	0	0.14	0	0
150	100154252_TGI_at	1	6231652	p36	GPR153	387509	NM_207370			0.738	0	0	0	-0.0134193	0	0	0.13	0	0.0047	0	0
151	100133355_TGI_at	1	6262268	p36	ACOT7	11332	NM_007274	blue	grey	5.06e-21	18	1	17	0.43216	0.29	1	0.0012	1	0.74	0	0
152	100132253_TGI_at	1	6398159	p36	HES2	54626	NM_019089	turquoise	grey	7.64e-12	0	0	0	-0.0157201	0	0	0.13	0	0.023	0	0
153	100132818_TGI_at	1	6424329	p36		.	BU194553			0.163	0	0	0	0.0113813	0	0	0.4	0	0.032	0	.
154	100131202_TGI_at	1	6442991	p36	ESPN	83715	NM_031475	blue	turquoise	0.00881	6	0	6	0.191168	0.123	1	0.00048	1	0.13	0	0
155	100139350_TGI_at	1	6443943	p36	TNFRSF25	8718	NM_003790	green	turquoise	1.22e-25	0	0	0	-0.0801917	0	0	0.035	0	0.85	0	0
156	100158333_TGI_at	1	6449689	p36	PLEKHG5	57449	BF033726			0.922	0	0	0	-0.065591	0	0	0.13	0	3.9e-05	1	0
157	100137964_TGI_at	1	6449926	p36	PLEKHG5	57449	ENST00000377740	green	brown	0.0031	0	0	0	0.00397663	0.157	1	0.12	0	0.18	0	0
158	100129492_TGI_at	1	6504313	p36	NOL9	79707	ENST00000377705	lightyellow	grey	2.67e-10	5	0	5	0.476965	0.389	2	0.0078	1	0.12	0	0
159	100140848_TGI_at	1	6510088	p36	NOL9	79707	BC105095	pink	grey	6.64e-05	5	3	2	0.448715	0.393	2	0.0059	1	0.57	0	0
160	100140883_TGI_at	1	6562221	p36	TAS1R1	80835	NM_138697			0.000462	0	0	0	0.00247182	0	0	0.89	0	1.2e-05	1	0
161	100138040_TGI_at	1	6567144	p36		.	BG681517			0.0481	0	0	0	-0.004047	0.118	1	0.51	0	0.075	0	.
162	100124275_TGI_at	1	6571411	p36	ZBTB48	3104	NM_005341	turquoise	brown	0.00713	1	0	1	0.297719	0.289	1	0.61	0	0.55	0	1
163	100122590_TGI_at	1	6573686	p36	KLHL21	9903	NM_014851	grey	grey	8.86e-26	1	0	1	0.413023	0.428	2	0.38	0	0.063	0	.
164	100161232_TGI_at	1	6606316	p36	PHF13	148479	NM_153812	grey	grey	0.00114	0	0	0	0.413231	0.31	2	0.86	0	0.00055	1	0
165	100126044_TGI_at	1	6615998	p36	THAP3	90326	ENST00000054650	turquoise	grey	1.65e-08	0	0	0	0.447719	0.404	1	0.11	0	0.005	0	0
166	100128616_TGI_at	1	6766703	p36		.	BM670173	grey	grey	3.07e-31	0	0	0	0.321129	0.165	1	5.3e-05	1	0.0059	0	0
167	100160266_TGI_at	1	6787988	p36	CAMTA1	23261	BC116457	turquoise	grey	0.00129	0	0	0	0.523669	0.321	1	0.31	0	0.018	0	0
168	100124312_TGI_at	1	7076818	p36		.	AK093159			0.736	0	0	0	-0.0089282	0	0	0.45	0	0.05	0	.
169	100161585_TGI_at	1	7676236	p36		.	AL512721			8.14e-05	0	0	0	-0.214191	0.215	1	0.64	0	0.89	0	.
170	100157927_TGI_at	1	7750147	p36	CAMTA1	23261	AB020640	grey	grey	8.73e-12	0	0	0	-0.204539	0.232	1	0.33	0	0.27	0	0
171	100137447_TGI_at	1	7751959	p36	CAMTA1	23261	NM_015215	grey	grey	1.68e-13	0	0	0	-0.209758	0.267	1	0.4	0	0.67	0	0
172	100155174_TGI_at	1	7754626	p36		.	BX489493			1.05e-09	0	0	0	0.0896814	0	0	0.63	0	0.77	0	.
173	100161384_TGI_at	1	7763760	p36	VAMP3	9341	NM_004781	turquoise	grey	0.00246	16	0	16	0.595398	0.381	1	0.054	0	0.27	0	0
174	100131489_TGI_at	1	7827494	p36	PER3	8863	NM_016831	blue	grey	0.39	4	0	4	0.229699	0	0	0.00055	1	0.083	0	0
175	100123989_TGI_at	1	7836053	p36	UTS2	10911	NM_021995	purple	turquoise	1.39e-09	0	0	0	0.101091	0	0	0.36	0	0.76	0	.
176	100124117_TGI_at	1	7902804	p36	TNFRSF9	3604	NM_001561	grey	turquoise	0.0024	0	0	0	0.12106	0.221	1	0.26	0	0.064	0	0
177	100138400_TGI_at	1	7925215	p36		644827	XM_943366	tan		0.52	0	0	0	0.0489358	0	0	0.039	0	0.12	0	.
178	100128229_TGI_at	1	7960730	p36	PARK7	11315	NM_007262	turquoise	blue	0.00867	0	0	0	0.524974	0.419	1	0.19	0	0.48	0	1
179	100141624_TGI_at	1	7985848	p36		.	BX423245	turquoise	green	5.08e-07	0	0	0	-0.0132442	0.132	1	0.13	0	0.26	0	.
180	100138737_TGI_at	1	7994741	p36	ERRFI1	54206	NM_018948	grey	grey	1.12e-18	0	0	0	0.109918	0	0	0.15	0	0.093	0	0
181	100154519_TGI_at	1	7999874	p36		.	CA414066	turquoise	green	4.28e-18	0	0	0	-0.001723	0	0	0.31	0	0.71	0	.
182	100156421_TGI_at	1	8105114	p36		.	AK130268			2.13e-07	0	0	0	0.0799387	0	0	0.21	0	0.11	0	0
183	100155469_TGI_at	1	8201974	p36		.	BG215422			0.762	0	0	0	0.0563718	0	0	0.23	0	0.29	0	.
184	100160988_TGI_at	1	8324415	p36	SLC45A1	50651	NM_001080397			0.00398	0	0	0	0.118592	0	0	0.00014	1	0.45	0	0
185	100162000_TGI_at	1	8335337	p36	RERE	473	NM_001042681	green	grey	0.151	4	0	4	0.347492	0.285	2	0.086	0	0.018	0	0
186	100145568_TGI_at	1	8337459	p36	RERE	473	BC062342	turquoise	grey	0.475	0	0	0	0.275054	0.284	2	0.0099	1	0.0041	0	0
187	100136350_TGI_at	1	8344703	p36	RERE	473	AI920976	turquoise	grey	0.0109	0	0	0	0.286087	0.157	1	0.057	0	0.00032	1	0
188	100134633_TGI_at	1	8363501	p36		54744	ENST00000390643			0.702	0	0	0	0.162512	0	0	0.34	0	0.00051	1	.
189	100140366_TGI_at	1	8395398	p36		.	BI911919			0.0118	0	0	0	0.00829154	0	0	0.87	0	0.31	0	.
190	100158975_TGI_at	1	8411887	p36		.	BX114148			0.0133	0	0	0	0.111369	0.127	1	0.62	0	0.015	0	.
191	100123782_TGI_at	1	8488533	p36		.	AK024214			0.128	0	0	0	0.0531341	0	0	0.0053	1	0.67	0	.
192	100162509_TGI_at	1	8582369	p36		.	AW836288			0.0015	0	0	0	0.0298482	0	0	0.13	0	0.19	0	.
193	100163029_TGI_at	1	8733792	p36		.	BF995045			0.256	0	0	0	-0.12433	0	0	0.33	0	0.00054	1	.
194	100129756_TGI_at	1	8807167	p36		.	XM_114751	tan		0.312	0	0	0	0.00497841	0	0	0.045	0	2.4e-05	1	.
195	100134072_TGI_at	1	8846236	p36	ENO1	2023	NM_001428	yellow	grey	4.43e-12	11	1	10	0.506442	0.283	1	0.56	0	0.058	0	1
196	100150951_TGI_at	1	8954067	p36	CA6	765	NM_001215			0.926	0	0	0	-0.0008897	0	0	0.65	0	0.6	0	0
197	100143679_TGI_at	1	8991094	p36	SLC2A7	155184	NM_207420			0.00311	0	0	0	0.0762281	0	0	0.66	0	0.41	0	0
198	100123733_TGI_at	1	9018283	p36	SLC2A5	6518	ENST00000377424		grey	2.78e-14	0	0	0	0.209568	0	0	0.86	0	0.79	0	0
199	100146286_TGI_at	1	9021043	p36	SLC2A5	6518	BX096261		grey	1.03e-10	0	0	0	0.195788	0	0	0.42	0	0.99	0	0
200	100147216_TGI_at	1	9023149	p36	SLC2A5	6518	ENST00000377414			0.833	0	0	0	0.133932	0	0	0.027	0	0.22	0	0
201	100161721_TGI_at	1	9083210	p36	GPR157	80045	ENST00000377411	grey	grey	7.02e-05	1	0	1	0.198298	0.172	1	0.33	0	0.0068	0	.
202	100159771_TGI_at	1	9090616	p36	GPR157	80045	NM_024980			0.14	0	0	0	0.0592894	0	0	0.44	0	0.18	0	.
203	100129159_TGI_at	1	9131358	p36		.	AI916767	grey	grey	9.16e-31	0	0	0	0.182347	0	0	0.65	0	0.081	0	.
204	100125343_TGI_at	1	9134386	p36	MIRN34A	407040	hsa-mir-34a			0.44	0	0	0	-0.0604972	0	0	0.42	0	0.27	0	0
205	100122235_TGI_at	1	9164772	p36		727721	ENST00000377407			0.0215	0	0	0	-0.0542852	0	0	0.84	0	0.038	0	.
206	100144844_TGI_at	1	9180063	p36		.	BC039321			0.0552	0	0	0	-0.0540391	0	0	0.25	0	0.29	0	.
207	100147986_TGI_at	1	9250315	p36	H6PD	9563	ENST00000054661	grey	grey	0.0755	9	0	9	0.342768	0.372	2	0.92	0	0.39	0	0
208	100161337_TGI_at	1	9253635	p36	H6PD	9563	NM_004285	grey	grey	0.0406	3	0	3	0.213628	0.155	1	0.29	0	0.66	0	0
209	100145239_TGI_at	1	9312087	p36		.	AK074468			2.28e-09	0	0	0	0.0499458	0.122	1	0.0034	1	0.079	0	.
210	100138706_TGI_at	1	9344451	p36	SPSB1	80176	AF403026	red	grey	4.91e-08	48	1	47	0.197225	0.136	1	0.48	0	0.035	0	0
211	100153096_TGI_at	1	9351852	p36	SPSB1	80176	NM_025106	red	grey	0.00118	63	0	63	0.320451	0.17	1	0.13	0	0.4	0	0
212	100162211_TGI_at	1	9559854	p36		642740	AK130277	greenyellow		3.76e-07	0	0	0	-0.0252598	0	0	0.54	0	0.31	0	.
213	100140343_TGI_at	1	9587270	p36		199953	NM_001010866	grey	grey	1.53e-40	0	0	0	0.184861	0.156	1	0.93	0	0.092	0	0
214	100126765_TGI_at	1	9597127	p36		199953	ENST00000340381	turquoise	green	2.85e-24	1	0	1	0.129513	0	0	1.1e-06	1	0.0008	1	0
215	100135972_TGI_at	1	9635677	p36	C1orf200	644997	NM_001045478			2.3e-09	0	0	0	-0.0036619	0	0	0.23	0	0.23	0	.
216	100158988_TGI_at	1	9711287	p36	PIK3CD	5293	NM_005026	purple	turquoise	3.47e-07	0	0	0	0.0345557	0.208	1	0.1	0	0.67	0	0
217	100127454_TGI_at	1	9712001	p36	CLSTN1	22883	NM_001009566	brown	red	0.000106	12	0	12	0.198938	0.19	1	0.16	0	0.007	0	0
218	100140138_TGI_at	1	9715044	p36	CLSTN1	22883	AY753301			1.16e-07	0	0	0	0.123445	0	0	0.62	0	0.00014	1	0
219	100125589_TGI_at	1	9725521	p36	CLSTN1	22883	CN343282			0.49	0	0	0	0.0696406	0	0	0.27	0	0.0049	0	0
220	100145375_TGI_at	1	9736050	p36	CLSTN1	22883	DA402834	magenta	grey	6.35e-15	2	0	2	0.1483	0.121	1	0.0017	1	0.0031	0	0
221	100142535_TGI_at	1	9743661	p36		.	BQ267667			0.00062	0	0	0	-0.0137066	0	0	0.93	0	0.054	0	.
222	100141723_TGI_at	1	9809218	p36		645010	NM_001039777			0.534	0	0	0	-0.0542303	0	0	0.091	0	0.22	0	.
223	100147827_TGI_at	1	9831249	p36	CTNNBIP1	56998	NM_020248	blue		5.74e-15	2	0	2	0.297035	0.266	2	4.4e-05	1	0.27	0	.
224	100148369_TGI_at	1	9832923	p36	CTNNBIP1	56998	ENST00000377260	grey	grey	4.39e-23	0	0	0	0.281706	0.227	2	0.7	0	0.055	0	.
225	100147168_TGI_at	1	9909325	p36	LZIC	84328	AA489029	turquoise	grey	3.25e-12	1	1	0	0.595335	0.502	2	0.0011	1	0.33	0	0
226	100124383_TGI_at	1	9912785	p36	LZIC	84328	NM_032368	turquoise	grey	5.63e-18	1	0	1	0.47329	0.322	1	0.75	0	0.91	0	0
227	100124722_TGI_at	1	9947108	p36	NMNAT1	64802	NM_022787	turquoise	grey	4.12e-09	0	0	0	0.38477	0.216	1	0.0051	1	0.011	0	0
228	100133412_TGI_at	1	9949453	p36		.	AF147310			0.761	0	0	0	0.0393332	0	0	0.15	0	0.29	0	.
229	100127259_TGI_at	1	9989278	p36	RBP7	116362	NM_052960	brown	grey	3.97e-32	25	3	22	0.0246174	0	0	0.26	0	0.023	0	0
230	100148372_TGI_at	1	10162850	p36	UBE4B	10277	BM981823	turquoise	grey	1.02e-16	3	3	0	0.585591	0.407	1	0.58	0	0.082	0	0
231	100133647_TGI_at	1	10289110	p36	KIF1B	23095	NM_183416	grey	grey	0.0014	0	0	0	0.239671	0	0	0.33	0	0.0018	1	1
232	100138505_TGI_at	1	10290873	p36	KIF1B	23095	ENST00000377093	grey	grey	0.00381	3	0	3	0.511426	0.384	2	0.23	0	0.45	0	1
233	100124744_TGI_at	1	10363940	p36	KIF1B	23095	NM_015074	grey	turquoise	1.45e-29	5	0	5	0.426613	0.409	2	0.008	1	0.53	0	1
234	100138774_TGI_at	1	10402449	p36	PGD	5226	NM_002631	grey	grey	7.74e-15	0	0	0	0.43717	0.379	2	0.042	0	0.046	0	0
235	100131450_TGI_at	1	10425183	p36	APITD1	378708	NM_199294	blue	grey	1.71e-19	77	1	76	0.536645	0.467	2	0.03	0	0.22	0	0
236	100142513_TGI_at	1	10434650	p36	APITD1	378708	NM_198544			0.148	0	0	0	0.155613	0	0	0.24	0	0.075	0	0
237	100154555_TGI_at	1	10439596	p36	DFFA	1676	ENST00000377038	turquoise	grey	1.32e-29	39	3	36	0.523347	0.455	3	0.00045	1	0.53	0	1
238	100127748_TGI_at	1	10443514	p36	DFFA	1676	NM_213566			3.71e-14	0	0	0	0.441903	0.375	2	0.24	0	0.0051	0	1
239	100156951_TGI_at	1	10445393	p36	DFFA	1676	AF087573	turquoise	grey	0.000134	0	0	0	0.417301	0.281	1	0.31	0	0.73	0	1
240	100124880_TGI_at	1	10613112	p36	PEX14	5195	NM_004565	grey	grey	8e-07	2	0	2	0.438888	0.312	1	0.3	0	0.59	0	0
241	100148186_TGI_at	1	10620128	p36	CASZ1	54897	DQ372703	turquoise	grey	0.294	0	0	0	0.0940851	0	0	0.71	0	0.27	0	0
242	100138528_TGI_at	1	10622101	p36	CASZ1	54897	AA587327			6.03e-07	0	0	0	0.0200503	0	0	0.32	0	0.25	0	0
243	100129529_TGI_at	1	10630166	p36	CASZ1	54897	NM_017766	turquoise		0.00115	0	0	0	0.0713001	0	0	0.029	0	0.15	0	0
244	100158935_TGI_at	1	10700372	p36		.	AK022482			0.105	0	0	0	-0.016825	0	0	0.2	0	0.017	0	.
245	100143425_TGI_at	1	10930482	p36	C1orf127	148345	NM_173507			0.000248	0	0	0	0.0838345	0.131	1	0.012	0	0.19	0	0
246	100130678_TGI_at	1	10974315	p36		.	XM_497649			1.92e-07	0	0	0	0.0946407	0	0	0.61	0	0.59	0	.
247	100145744_TGI_at	1	11004588	p36		.	AF086222	grey	grey	0.515	0	0	0	0.318488	0.163	1	0.27	0	0.93	0	.
248	100132482_TGI_at	1	11006388	p36	TARDBP	23435	ENST00000315091	turquoise	grey	2.39e-27	0	0	0	0.189501	0	0	0.056	0	0.0016	1	0
249	100127038_TGI_at	1	11007738	p36	TARDBP	23435	NM_007375	turquoise	blue	0.0432	0	0	0	0.26729	0	0	0.7	0	0.64	0	0
250	100159675_TGI_at	1	11009468	p36	MASP2	10747	NM_006610	blue	red	0	5	3	2	0.304847	0.134	1	0.23	0	0.00022	1	1
251	100131988_TGI_at	1	11028746	p36	MASP2	10747	NM_139208	turquoise	red	1.39e-18	6	1	5	0.233216	0.161	1	0.027	0	0.92	0	1
252	100123530_TGI_at	1	11038049	p36	SRM	6723	NM_003132	wheat	grey	7.92e-11	14	0	14	0.42615	0.248	1	0.83	0	0.093	0	0
253	100143393_TGI_at	1	11052055	p36	EXOSC10	5394	NM_001001998	grey60	grey	6.84e-17	0	0	0	0.627417	0.466	1	0.012	0	0.45	0	0
254	100124585_TGI_at	1	11055462	p36		.	AK055171			5.79e-18	0	0	0	0.204778	0	0	0.33	0	0.79	0	.
255	100145025_TGI_at	1	11089506	p36	FRAP1	2475	NM_004958	grey	grey	5.16e-28	0	0	0	0.547818	0.412	1	0.61	0	0.0016	1	1
256	100129200_TGI_at	1	11178209	p36	ANGPTL7	10218	NM_021146		grey	0.00112	0	0	0	0.0639885	0	0	0.018	0	0.31	0	0
257	100134375_TGI_at	1	11268523	p36	UBIAD1	29914	NM_013319	wheat	grey	0.13	3	0	3	0.401171	0.203	1	0.36	0	0.79	0	1
258	100123604_TGI_at	1	11270152	p36	UBIAD1	29914	AK074890	yellow	grey	6.3e-12	0	0	0	0.236682	0.151	1	0.41	0	0.75	0	1
259	100139488_TGI_at	1	11292228	p36		.	BU736616			0.786	0	0	0	-0.0449459	0	0	0.19	0	0.36	0	.
260	100140568_TGI_at	1	11519739	p36	PTCHD2	57540	NM_020780			6.83e-06	0	0	0	-0.0093604	0	0	0.89	0	0.2	0	0
261	100162040_TGI_at	1	11631841	p36	FBXO2	26232	NM_012168	blue	grey	5.12e-14	2	0	2	0.276229	0.135	1	0.00023	1	0.043	0	0
262	100159945_TGI_at	1	11644718	p36	FBXO44	93611	ENST00000376762	grey	grey	3.01e-22	3	0	3	0.333269	0.287	1	0.35	0	0.87	0	1
263	100157401_TGI_at	1	11645440	p36	FBXO44	93611	NM_183412			1.71e-13	0	0	0	0.100994	0	0	0.95	0	0.7	0	1
264	100137202_TGI_at	1	11656550	p36	FBXO6	26270	NM_018438	blue	grey	2.01e-20	1	0	1	0.462065	0.34	2	0.045	0	0.23	0	0
265	100128191_TGI_at	1	11657970	p36	MAD2L2	10459	NM_006341	turquoise	grey	1.16e-24	0	0	0	0.586328	0.381	1	0.42	0	0.55	0	0
266	100127819_TGI_at	1	11702593	p36	C1orf187	374946	NM_198545			0.225	0	0	0	-0.0381533	0	0	0.5	0	0.13	0	0
267	100146535_TGI_at	1	11707555	p36	C1orf187	374946	AK092318			0.00198	0	0	0	-0.0285304	0	0	0.034	0	0.4	0	0
268	100132496_TGI_at	1	11733066	p36	AGTRAP	57085	NM_001040195	grey	greenyellow	4.68e-26	0	0	0	0.351728	0.299	2	0.2	0	0.12	0	0
269	100126513_TGI_at	1	11769610	p36	MTHFR	4524	ENST00000376590	turquoise		1.7e-20	0	0	0	0.314061	0.305	2	0.91	0	0.28	0	0
270	100146210_TGI_at	1	11793091	p36		.	BX091597			0.0832	0	0	0	0.128732	0	0	0.92	0	0.1	0	.
271	100138312_TGI_at	1	11812820	p36		.	AI656222			0.00298	0	0	0	0.137548	0	0	0.18	0	0.00092	1	.
272	100139738_TGI_at	1	11825419	p36	CLCN6	1185	NM_001286	turquoise	blue	1.74e-05	2	0	2	0.329457	0.406	2	0.031	0	0.09	0	0
273	100153348_TGI_at	1	11829305	p36	NPPA	4878	NM_006172			0.000607	0	0	0	0.0651631	0	0	0.38	0	0.52	0	0
274	100147476_TGI_at	1	11840763	p36	NPPB	4879	NM_002521		green	1.49e-05	0	0	0	-0.0306549	0.18	1	0.0068	1	0.059	0	.
275	100149673_TGI_at	1	11957846	p36	PLOD1	5351	NM_000302	blue	grey	8.3e-18	24	1	23	0.572612	0.375	1	0.13	0	0.35	0	1
276	100146281_TGI_at	1	11971422	p36		.	AK091277			3.63e-05	0	0	0	-0.0267761	0	0	0.044	0	0.083	0	0
277	100141476_TGI_at	1	11995746	p36	MFN2	9927	NM_014874	grey	grey	0.729	0	0	0	0.545611	0.468	1	0.01	1	0.46	0	0
278	100140980_TGI_at	1	12013562	p36	RP5-1077B9.4	60672	NM_021933	turquoise	grey	5.97e-15	5	1	4	0.520853	0.309	1	0.041	0	0.18	0	0
279	100148717_TGI_at	1	12126539	p36	TNFRSF8	943	NM_001243			0.0294	0	0	0	0.0954162	0.155	1	0.036	0	0.62	0	0
280	100144629_TGI_at	1	12191545	p36	TNFRSF1B	7133	NM_001066	grey	turquoise	2.75e-13	2	1	1	0.240128	0.158	1	0.0025	1	0.86	0	1
281	100149848_TGI_at	1	12208050	p36		390998	XM_938288			0.0445	0	0	0	-0.126739	0	0	0.84	0	0.095	0	.
282	100148098_TGI_at	1	12445539	p36		.	AF147323	turquoise	brown	0.0489	0	0	0	0.0434803	0	0	0.018	0	0.18	0	.
283	100127137_TGI_at	1	12490735	p36	VPS13D	55187	BC028115	grey	grey	0.658	0	0	0	0.546655	0.39	1	0.23	0	0.046	0	1
284	100158115_TGI_at	1	12492430	p36	VPS13D	55187	AK074350	grey	grey	0.0123	0	0	0	0.508199	0.383	1	0.33	0	0.054	0	1
285	100154592_TGI_at	1	12492756	p36	VPS13D	55187	AJ608774	turquoise	grey	1.99e-08	3	0	3	0.494764	0.353	1	0.22	0	0.24	0	1
286	100135845_TGI_at	1	12494367	p36	VPS13D	55187	NM_018156	grey	grey	0.0794	0	0	0	0.357624	0.229	1	0.0049	1	0.8	0	1
287	100149190_TGI_at	1	12553067	p36	DHRS3	9249	NM_004753	turquoise	red	0.365	12	0	12	0.494516	0.319	1	0.0072	1	0.086	0	1
288	100128922_TGI_at	1	12649327	p36	AADACL4	343066	NM_001013630			0.375	0	0	0	0.094045	0.143	1	0.56	0	0.28	0	0
289	100133389_TGI_at	1	12710973	p36	AADACL3	126767	ENST00000359318			0.00436	0	0	0	0.046585	0	0	0.29	0	1.8e-05	1	.
290	100154745_TGI_at	1	12742736	p36	C1orf158	93190	NM_152290			1.42e-08	0	0	0	0.148116	0.235	2	0.98	0	0.75	0	0
291	100132130_TGI_at	1	12760463	p36	PRAMEF12	390999	NM_001080830			0.00211	0	0	0	-0.162331	0.135	1	0.9	0	0.31	0	.
292	100143267_TGI_at	1	12937867	p36		441872	XM_497652	turquoise		0.00264	0	0	0	-0.0777228	0.136	1	0.98	0	0.81	0	.
293	100140789_TGI_at	1	13120696	p36		.	XM_497654			0.0115	0	0	0	-0.0728746	0	0	0.5	0	0.58	0	.
294	100143749_TGI_at	1	13674353	p36	LRRC38	126755	ENST00000376085			2.32e-05	0	0	0	-0.126043	0	0	0.85	0	0.065	0	0
295	100127670_TGI_at	1	13815389	p36	PDPN	10630	AK075327		turquoise	1.94e-08	3	3	0	0.0676386	0	0	0.023	0	0.64	0	0
296	100152910_TGI_at	1	13816746	p36	PDPN	10630	NM_006474	grey	turquoise	3.96e-06	2	2	0	0.0561843	0	0	0.038	0	0.73	0	0
297	100151338_TGI_at	1	13966703	p36		.	BF869351			8.01e-06	0	0	0	-0.0116839	0	0	0.039	0	0.16	0	.
298	100149432_TGI_at	1	13980769	p36	PRDM2	7799	BQ012525	magenta	magenta	2.19e-06	0	0	0	0.183614	0	0	0.096	0	1	0	0
299	100150181_TGI_at	1	13986824	p36	PRDM2	7799	NM_001007257	turquoise	blue	1.87e-18	3	0	3	0.26673	0.145	1	0.028	0	0.53	0	0
300	100138934_TGI_at	1	14023816	p36	PRDM2	7799	NM_012231	turquoise	tan	0.0013	1	0	1	0.353328	0.216	1	0.44	0	0.4	0	0
301	100157000_TGI_at	1	14236186	p36		.	ENST00000376035			0.097	0	0	0	0.0695544	0	0	0.033	0	0.042	0	0
302	100157431_TGI_at	1	14390171	p36		.	R43350			0.132	0	0	0	-0.0670867	0	0	0.63	0	0.79	0	.
303	100161458_TGI_at	1	14580249	p36		.	AF131767			0.047	0	0	0	0.0163328	0	0	0.04	0	0.55	0	.
304	100124719_TGI_at	1	14600999	p36		.	AK026284	turquoise	yellow	0.00186	0	0	0	0.027185	0.119	1	0.0072	1	0.48	0	0
305	100161588_TGI_at	1	15078061	p36		.	BG252482			0.193	0	0	0	-0.0214058	0.139	1	0.67	0	0.095	0	.
306	100146368_TGI_at	1	15188140	p36		.	BC014494			0.176	0	0	0	-0.12962	0	0	0.48	0	0.22	0	.
307	100136036_TGI_at	1	15253988	p36	RP1-21O18.1	23254	NM_015209			7.03e-20	0	0	0	0.0232883	0	0	0.26	0	0.53	0	0
308	100163113_TGI_at	1	15265068	p36	RP1-21O18.1	23254	NM_001018000	grey		4.76e-38	0	0	0	0.00615705	0.129	1	9.8e-08	1	0.068	0	0
309	100152005_TGI_at	1	15266772	p36	RP1-21O18.1	23254	BM452141			6.73e-43	0	0	0	-0.143127	0	0	0.46	0	0.0091	0	0
310	100131645_TGI_at	1	15316966	p36		399563	NM_201628	turquoise	brown	0	0	0	0	-0.014636	0.134	1	0.049	0	0.97	0	.
311	100123494_TGI_at	1	15352923	p36		.	XM_943713	turquoise		0.00102	0	0	0	-0.0839926	0	0	0.14	0	0.059	0	.
312	100147927_TGI_at	1	15419131	p36	TMEM51	55092	NM_018022	brown	turquoise	0.413	2	0	2	0.0822783	0	0	0.0066	1	0.038	0	0
313	100142335_TGI_at	1	15526059	p36		.	AK055853			1.79e-08	0	0	0	-0.023767	0.131	1	0.92	0	0.03	0	.
314	100160110_TGI_at	1	15571939	p36	FHAD1	114827	ENST00000375998			4.25e-08	0	0	0	0.114212	0.169	1	1.5e-05	1	0.056	0	1
315	100156938_TGI_at	1	15596826	p36	FHAD1	114827	ENST00000314740			1.45e-13	0	0	0	0.0965764	0.171	1	0.049	0	0.2	0	1
316	100137882_TGI_at	1	15626398	p36	EFHD2	79180	BM547919	grey	turquoise	0.159	0	0	0	0.257757	0.122	1	0.55	0	0.11	0	1
317	100143980_TGI_at	1	15629097	p36	EFHD2	79180	NM_024329	grey	turquoise	9.28e-09	0	0	0	0.297505	0.128	1	0.92	0	0.0099	0	1
318	100160929_TGI_at	1	15643208	p36	CTRC	11330	NM_007272			6.33e-06	0	0	0	0.00289114	0	0	0.078	0	0.071	0	.
319	100153943_TGI_at	1	15664238	p36		63036	NM_033440	tan		7.32e-07	0	0	0	-0.0413184	0	0	0.0032	1	0.0034	0	1
320	100153187_TGI_at	1	15691635	p36	CASP9	842	NM_032996	turquoise	grey	0.853	0	0	0	0.262773	0.42	3	0.21	0	0.62	0	0
321	100162850_TGI_at	1	15767825	p36	DNAJC16	23341	AK091848	blue	grey	1.82e-16	29	0	29	0.293173	0.136	1	4.6e-05	1	0.83	0	0
322	100130773_TGI_at	1	15767927	p36	DNAJC16	23341	DA387307			0.244	0	0	0	0.350352	0.159	1	0.0063	1	0.16	0	0
323	100133021_TGI_at	1	15771916	p36	AGMAT	79814	NM_024758	grey	turquoise	0.00113	0	0	0	0.13492	0	0	0.74	0	0.62	0	1
324	100130303_TGI_at	1	15785544	p36		.	AK091499			0.907	0	0	0	0.119046	0	0	0.4	0	0.91	0	.
325	100145475_TGI_at	1	15804041	p36		645317	XM_934920			1.71e-06	0	0	0	0.147951	0.258	2	0.92	0	0.47	0	0
326	100146807_TGI_at	1	15857104	p36		.	AW593778			0.552	0	0	0	0.0413159	0	0	0.23	0	0.085	0	.
327	100148181_TGI_at	1	15860502	p36	RSC1A1	6248	NM_006511	grey	grey	0.00486	2	1	1	0.482378	0.302	1	0.065	0	0.29	0	.
328	100155211_TGI_at	1	15867746	p36	RSC1A1	6248	ENST00000375816	grey	turquoise	0.0043	2	0	2	0.413364	0.296	1	0.013	0	0.97	0	.
329	100152974_TGI_at	1	15923116	p36		.	AK074598			0.426	0	0	0	0.0018026	0	0	0.75	0	0.043	0	.
330	100148490_TGI_at	1	15933545	p36	PLEKHM2	23207	NM_015164	turquoise		3.45e-12	0	0	0	0.253372	0.283	2	0.028	0	0.2	0	0
331	100148119_TGI_at	1	15940261	p36	SLC25A34	284723	NM_207348	grey	grey	2.74e-05	34	0	34	0.147644	0.305	1	0.021	0	0.0016	1	0
332	100154699_TGI_at	1	15946509	p36	TMEM82	388595	NM_001013641	blue	grey	2.51e-42	7	0	7	0.164014	0	0	0.018	0	0.0019	1	0
333	100145005_TGI_at	1	15983976	p36	FBLIM1	54751	ENST00000312173		red	9.42e-20	1	0	1	0.185712	0.181	1	0.011	1	0.3	0	0
334	100122528_TGI_at	1	15985359	p36	FBLIM1	54751	NM_017556	brown	red	2.07e-15	14	2	12	0.0877326	0.18	1	0.0036	1	0.025	0	0
335	100143169_TGI_at	1	16027639	p36		441876	XM_946278			0.528	0	0	0	-0.130388	0.124	1	0.019	0	0.11	0	.
336	100135098_TGI_at	1	16129416	p36	SPEN	23013	AK092332	turquoise		2e-07	0	0	0	0.257151	0.121	1	0.44	0	0.011	0	0
337	100139403_TGI_at	1	16138188	p36	SPEN	23013	AW955348			0.162	0	0	0	0.32913	0.128	1	0.84	0	0.18	0	0
338	100140521_TGI_at	1	16138297	p36	SPEN	23013	CX763150	grey		0.00626	0	0	0	0.28069	0.17	1	0.68	0	0.0049	0	0
339	100161489_TGI_at	1	16141389	p36	ZBTB17	7709	NM_003443	turquoise	brown	0.000104	0	0	0	0.214144	0.318	1	0.0028	1	0.14	0	0
340	100156134_TGI_at	1	16205412	p36	C1orf64	149563	NM_178840		pink	3.88e-21	0	0	0	0.181786	0.204	1	0.21	0	0.13	0	.
341	100158780_TGI_at	1	16213461	p36	HSPB7	27129	NM_014424			0.658	0	0	0	0.0968955	0.138	1	0.038	0	0.032	0	0
342	100162691_TGI_at	1	16254539	p36	CLCNKB	1188	S80315			2.49e-07	0	0	0	0.0926523	0	0	0.51	0	0.11	0	0
343	100135849_TGI_at	1	16255183	p36	CLCNKB	1188	NM_000085			6.99e-06	0	0	0	0.0119048	0	0	0.53	0	0.059	0	0
344	100160172_TGI_at	1	16257075	p36	FAM131C	348487	NM_182623			5.94e-15	0	0	0	0.00074264	0	0	0.089	0	0.54	0	0
345	100133862_TGI_at	1	16314912	p36		.	AW274301			0.0408	0	0	0	-0.0586043	0	0	0.082	0	0.72	0	.
346	100126259_TGI_at	1	16323736	p36	EPHA2	1969	NM_004431	grey	grey	0	1	1	0	0.255987	0	0	0.063	0	0.8	0	0
347	100159478_TGI_at	1	16359724	p36		.	BE300727			0.333	0	0	0	0.122126	0	0	0.93	0	0.73	0	.
348	100122367_TGI_at	1	16397562	p36	ARHGEF19	128272	NM_153213			1.1e-07	0	0	0	0.219597	0.167	1	0.08	0	0.12	0	1
349	100143670_TGI_at	1	16431202	p36	C1orf89	79363	NM_030907			6.53e-11	0	0	0	0.409353	0.248	1	0.0027	1	0.27	0	0
350	100157108_TGI_at	1	16443353	p36		645652	XM_938696			0.246	0	0	0	0.0614054	0	0	0.63	0	0.28	0	.
351	100158841_TGI_at	1	16446238	p36	FBXO42	54455	ENST00000375592			1.84e-21	0	0	0	0.378274	0.207	1	0.12	0	0.96	0	0
352	100162939_TGI_at	1	16449675	p36	FBXO42	54455	NM_018994	turquoise	tan	0.000367	0	0	0	0.497548	0.348	1	0.22	0	0.84	0	0
353	100148691_TGI_at	1	16449893	p36	FBXO42	54455	AK055598	turquoise	yellow	0.00126	0	0	0	0.482324	0.456	1	0.14	0	0.45	0	0
354	100126059_TGI_at	1	16550750	p36		.	AA738314	grey		0.808	0	0	0	0.160166	0.168	1	0.33	0	0.58	0	.
355	100128838_TGI_at	1	16568412	p36	RP11-430L17.1	729662	XM_001134352			0.00123	0	0	0	0.084861	0	0	0.54	0	0.25	0	.
356	100155981_TGI_at	1	16594405	p36	C1orf144	26099	BC065538	grey	grey	7.15e-10	0	0	0	0.529366	0.393	1	0.061	0	0.64	0	0
357	100136246_TGI_at	1	16600336	p36	SPATA21	374955	NM_198546		grey	2.85e-10	0	0	0	0.0586389	0	0	0.07	0	0.43	0	0
358	100139229_TGI_at	1	16640460	p36	NECAP2	55707	BQ000959	grey	grey	0.0795	2	0	2	0.226385	0.181	1	7.1e-08	1	0.00013	1	0
359	100148980_TGI_at	1	16658804	p36	NECAP2	55707	NM_018090	black	turquoise	0.883	1	1	0	0.428722	0.353	1	0.22	0	0.32	0	0
360	100137466_TGI_at	1	16697606	p36		.	BC028053			0.0099	0	0	0	0.0430934	0	0	0.97	0	0.088	0	.
361	100126034_TGI_at	1	16720141	p36		645685	XM_001129117			0.000285	0	0	0	-0.0559803	0	0	0.76	0	0.4	0	.
362	100122331_TGI_at	1	16795484	p36		.	BE466778			2.69e-12	0	0	0	-0.0033257	0	0	0.48	0	0.008	0	.
363	100158208_TGI_at	1	16805027	p36	NBPF1	55672	AK055895	grey	grey	9.19e-06	0	0	0	0.332438	0.175	1	0.68	0	0.013	0	.
364	100124110_TGI_at	1	16817653	p36	CROCCL1	84809	AK128484	turquoise	brown	4.01e-14	0	0	0	0.15862	0	0	0.57	0	0.36	0	.
365	100127877_TGI_at	1	16895590	p36	ESPNP	284729	ENST00000270691	tan		0.0834	0	0	0	-0.0507663	0	0	0.02	0	0.00053	1	.
366	100153009_TGI_at	1	16901393	p36		.	BC038781			0.111	0	0	0	-0.0554925	0	0	0.65	0	0.02	0	.
367	100132935_TGI_at	1	16964561	p36		.	DQ786208	blue	grey	4.91e-09	0	0	0	0.151963	0.276	2	0.063	0	0.049	0	.
368	100128765_TGI_at	1	17072464	p36		440570	AK125737			0.0495	0	0	0	0.0723055	0	0	0.52	0	0.009	0	.
369	100155522_TGI_at	1	17088190	p36		.	BC070363	grey	grey	9.46e-17	0	0	0	0.423211	0.236	1	0.46	0	0.61	0	.
370	100135950_TGI_at	1	17171729	p36	CROCC	9696	NM_014675	turquoise		0.706	0	0	0	0.0741769	0	0	0.087	0	0.11	0	0
371	100133163_TGI_at	1	17174328	p36	MFAP2	4237	NM_017459		turquoise	1.67e-13	0	0	0	-0.0293732	0.129	1	0.059	0	0.072	0	0
372	100125001_TGI_at	1	17185503	p36	ATP13A2	23400	NM_022089	sienna	grey	3.07e-18	0	0	0	0.279216	0.169	1	0.63	0	0.75	0	0
373	100151920_TGI_at	1	17227309	p36	SDHB	6390	NM_003000	turquoise	blue	3.29e-21	11	1	10	0.484889	0.317	1	0.0054	1	0.056	0	0
374	100143443_TGI_at	1	17266147	p36	PADI2	11240	NM_007365	grey	turquoise	0.183	0	0	0	0.108037	0.127	1	0.01	1	0.16	0	0
375	100135390_TGI_at	1	17268560	p36	PADI2	11240	AB030176			0.0222	0	0	0	0.116164	0	0	0.64	0	0.018	0	0
376	100129511_TGI_at	1	17396403	p36		400743	ENST00000375480			0.000295	0	0	0	0.0519499	0	0	0.036	0	0.52	0	0
377	100150636_TGI_at	1	17444651	p36	PADI1	29943	NM_013358		grey	2.28e-07	0	0	0	0.132703	0.148	1	0.76	0	0.23	0	.
378	100121813_TGI_at	1	17483006	p36	PADI3	51702	NM_016233		grey	2.08e-06	0	0	0	0.151333	0.35	3	0.77	0	0.43	0	0
379	100149511_TGI_at	1	17560753	p36	PADI4	23569	NM_012387	peru		9.33e-29	0	0	0	0.010879	0	0	0.2	0	0.03	0	0
380	100127461_TGI_at	1	17599177	p36	PADI6	353238	NM_207421			0.000304	0	0	0	-0.0515338	0	0	0.024	0	0.29	0	0
381	100155729_TGI_at	1	17605975	p36	RCC2	55920	NM_018715	blue	red	1.91e-15	9	1	8	0.183286	0.145	1	0.00053	1	0.0018	1	0
382	100153754_TGI_at	1	17607201	p36	RCC2	55920	BC004933	grey	turquoise	6.94e-13	0	0	0	0.226575	0	0	0.92	0	0.00014	1	0
383	100128601_TGI_at	1	17896634	p36	ARHGEF10L	55160	NM_018125	turquoise	blue	0.406	0	0	0	0.228217	0.197	1	0.78	0	0.77	0	0
384	100135277_TGI_at	1	18025829	p36	ACTL8	81569	NM_030812	salmon	grey	3.31e-08	0	0	0	-0.0241033	0.299	2	0.69	0	0.43	0	.
385	100145202_TGI_at	1	18273159	p36		.	BC035225			0.461	0	0	0	0.0043452	0	0	0.48	0	0.15	0	.
386	100142782_TGI_at	1	18314583	p36		.	AB007966			1.22e-06	0	0	0	-0.0310818	0	0	0.61	0	0.69	0	.
387	100151951_TGI_at	1	18571118	p36	IGSF21	84966	NM_032880	brown	turquoise	1.46e-15	0	0	0	0.197192	0	0	0.13	0	0.46	0	0
388	100128331_TGI_at	1	18684666	p36	KLHDC7A	127707	NM_152375	grey	turquoise	0.536	0	0	0	0.196946	0.117	1	0.014	0	0.45	0	1
389	100159706_TGI_at	1	18712262	p36		.	XM_301186			0.806	0	0	0	-0.0800637	0	0	0.48	0	0.082	0	.
390	100123828_TGI_at	1	18918750	p36	PAX7	5081	NM_013945			0.172	0	0	0	-0.0041275	0	0	0.74	0	0.58	0	0
391	100145494_TGI_at	1	18947630	p36		284530	AK094779			0.0107	0	0	0	-0.0438127	0	0	0.12	0	0.0057	0	.
392	100146656_TGI_at	1	19038999	p36	TAS1R2	80834	NM_152232			0.0141	0	0	0	-0.0690407	0	0	0.55	0	0.23	0	0
393	100141833_TGI_at	1	19070846	p36	ALDH4A1	8659	NM_003748	grey	grey	3.04e-16	0	0	0	0.424757	0.263	1	0.065	0	0.36	0	1
394	100160778_TGI_at	1	19103619	p36		126917	ENST00000355609	turquoise	brown	0.00824	1	0	1	0.17048	0	0	0.45	0	0.43	0	0
395	100156754_TGI_at	1	19135333	p36		.	AL832283			0.278	0	0	0	-0.0389927	0	0	0.29	0	0.0018	1	.
396	100152649_TGI_at	1	19271540	p36	UBR4	23352	AK092390			0.115	0	0	0	0.189878	0	0	0.16	0	0.091	0	0
397	100125408_TGI_at	1	19275529	p36	UBR4	23352	NM_020765	turquoise	grey	0.275	16	1	15	0.423105	0.31	1	0.65	0	0.41	0	0
398	100123554_TGI_at	1	19322084	p36	UBR4	23352	ENST00000375217	turquoise	green	0.148	0	0	0	0.290091	0.18	1	0.62	0	0.26	0	0
399	100144444_TGI_at	1	19405158	p36		.	BE928158			0.466	0	0	0	0.204291	0	0	0.85	0	0.16	0	.
400	100126108_TGI_at	1	19412461	p36		284513	AK096098	green	brown	1.58e-42	0	0	0	0.115205	0	0	0.91	0	0.39	0	.
401	100126283_TGI_at	1	19415206	p36	KIAA0090	23065	ENST00000375208			0.00293	0	0	0	0.220311	0	0	0.24	0	0.2	0	0
402	100152596_TGI_at	1	19417482	p36	KIAA0090	23065	NM_015047	turquoise	blue	5.93e-05	0	0	0	0.560476	0.533	2	0.027	0	0.69	0	0
403	100159013_TGI_at	1	19419992	p36	KIAA0090	23065	ENST00000375197	turquoise	grey	4.68e-13	0	0	0	0.533366	0.372	1	0.094	0	0.28	0	0
404	100137870_TGI_at	1	19457824	p36	MRTO4	51154	AF173378	red	grey	0.00931	5	0	5	0.422569	0.331	2	0.0031	1	0.016	0	.
405	100161472_TGI_at	1	19465286	p36		246181	NM_201252	turquoise	grey	6.43e-21	7	0	7	0.200505	0	0	0.67	0	0.14	0	.
406	100130568_TGI_at	1	19482773	p36	AKR7A3	22977	NM_012067	grey	grey	1.49e-38	0	0	0	0.174422	0	0	0.66	0	0.038	0	.
407	100131349_TGI_at	1	19496742	p36		.	AK021589			1.27e-14	0	0	0	0.361888	0.159	1	0.0029	1	0.64	0	.
408	100150437_TGI_at	1	19504678	p36	AKR7A2	8574	NM_003689	blue	grey	7.5e-05	17	0	17	0.425947	0.398	2	0.0046	1	0.92	0	1
409	100126169_TGI_at	1	19527883	p36	PQLC2	54896	NM_001040125	grey	grey	1.05e-15	0	0	0	0.315513	0.218	1	0.22	0	0.025	0	0
410	100162335_TGI_at	1	19533156	p36	PQLC2	54896	ENST00000375158	grey	grey	4.77e-29	0	0	0	0.216277	0	0	0.00038	1	0.75	0	0
411	100122560_TGI_at	1	19550428	p36	CAPZB	832	BT019470	turquoise	grey	9.85e-15	1	0	1	0.4747	0.361	1	0.75	0	0.44	0	0
412	100153449_TGI_at	1	19550768	p36		644075	AK130267			0.527	0	0	0	0.119477	0	0	0.0063	1	0.0014	1	0
413	100132347_TGI_at	1	19558649	p36		.	AK021935			0.0662	0	0	0	0.154371	0	0	0.39	0	0.25	0	.
414	100145677_TGI_at	1	19599912	p36		644083	NM_001039773			0.357	0	0	0	0.0862395	0	0	0.29	0	0.77	0	.
415	100163154_TGI_at	1	19807519	p36		644068	BC072682	turquoise	brown	0.00374	1	0	1	-0.0674046	0	0	0.0021	1	0.094	0	.
416	100123236_TGI_at	1	19810801	p36	C1orf151	440574	BC070388	turquoise	blue	0.00537	1	0	1	0.493782	0.285	1	0.1	0	0.53	0	0
417	100137462_TGI_at	1	19827314	p36	C1orf151	440574	NM_001032363			0.00317	0	0	0	-0.075778	0	0	0.019	0	0.59	0	0
418	100125279_TGI_at	1	19828471	p36	C1orf151	440574	ENST00000375138		turquoise	1.46e-08	0	0	0	0.322418	0	0	0.01	1	0.87	0	0
419	100126074_TGI_at	1	19849517	p36		.	AA514333			0.668	0	0	0	0.0274386	0	0	0.11	0	0.13	0	.
420	100138936_TGI_at	1	19857186	p36	NBL1	4681	NM_182744	brown	turquoise	3.53e-06	1	0	1	0.021471	0	0	0.3	0	0.48	0	0
421	100132222_TGI_at	1	19878534	p36	HTR6	3362	NM_000871			1	0	0	0	-0.0834042	0	0	0.77	0	0.058	0	0
422	100122621_TGI_at	1	19879802	p36	HTR6	3362	AF007141			0.344	0	0	0	-0.0124006	0	0	0.92	0	0.49	0	0
423	100129303_TGI_at	1	19881639	p36	TMCO4	255104	NM_181719	turquoise	grey	0.277	2	0	2	0.521863	0.363	1	0.7	0	0.14	0	0
424	100127668_TGI_at	1	19883641	p36		.	AK027183			0.408	0	0	0	0.0642693	0	0	0.74	0	0.5	0	.
425	100125077_TGI_at	1	20013446	p36	RNF186	54546	NM_019062	salmon	grey	7.75e-09	0	0	0	0.121178	0	0	0.26	0	0.48	0	0
426	100142573_TGI_at	1	20111614	p36	OTUD3	23252	NM_015207	turquoise	grey	1.97e-16	2	0	2	0.192161	0	0	0.018	0	0.12	0	0
427	100145019_TGI_at	1	20121051	p36	PLA2G2E	30814	NM_014589			0.00146	0	0	0	-0.11268	0	0	0.014	0	4e-05	1	0
428	100139653_TGI_at	1	20176081	p36	PLA2G2A	5320	NM_000300	grey	grey	4.71e-05	0	0	0	0.200693	0.123	1	0.0076	1	0.089	0	0
429	100130289_TGI_at	1	20289789	p36	PLA2G5	5322	ENST00000375108	brown	turquoise	1.85e-39	6	5	1	0.0154469	0	0	0.006	1	0.89	0	0
430	100132022_TGI_at	1	20312041	p36	PLA2G2D	26279	AF188625	purple	turquoise	6.9e-08	0	0	0	0.0360339	0.155	1	0.33	0	0.2	0	.
431	100128798_TGI_at	1	20349137	p36	PLA2G2F	64600	NM_022819			0.432	0	0	0	-0.0059652	0	0	0.85	0	0.017	0	0
432	100131042_TGI_at	1	20374144	p36	PLA2G2C	391013	ENST00000247992			0.0266	0	0	0	-0.0529617	0	0	0.52	0	0.82	0	0
433	100125349_TGI_at	1	20384491	p36		.	AW970795		pink	3.37e-07	0	0	0	0.138056	0	0	0.97	0	0.43	0	0
434	100155347_TGI_at	1	20392210	p36	UBXD3	127733	NM_152376	grey	grey	3.57e-07	0	0	0	0.185864	0.126	1	0.13	0	0.89	0	0
435	100160115_TGI_at	1	20393582	p36	UBXD3	127733	AI918006	grey	grey	0.00145	1	1	0	0.188176	0	0	0.088	0	0.76	0	0
436	100137708_TGI_at	1	20521680	p36		127731	ENST00000375083			0.237	0	0	0	0.0455405	0	0	0.83	0	0.65	0	0
437	100126802_TGI_at	1	20538133	p36		127731	AK125833			0.161	0	0	0	-0.0154774	0	0	0.79	0	0.73	0	0
438	100147898_TGI_at	1	20558192	p36		.	CK903141			0.0423	0	0	0	-0.0644784	0	0	0.18	0	0.96	0	.
439	100129782_TGI_at	1	20572331	p36		339505	AI762900			0.0362	0	0	0	0.03652	0.184	1	0.98	0	0.21	0	.
440	100130760_TGI_at	1	20698834	p36	C1orf166	79594	NM_024544	turquoise	grey	0.59	7	0	7	0.433716	0.197	1	0.024	0	0.66	0	0
441	100135827_TGI_at	1	20725341	p36		.	XM_114835			0.36	0	0	0	-0.190213	0	0	0.22	0	0.13	0	.
442	100136111_TGI_at	1	20753739	p36	FAM43B	163933	NM_207334	grey		4.81e-14	0	0	0	0.0346078	0	0	8.4e-05	1	0.45	0	0
443	100136150_TGI_at	1	20810995	p36	CDA	978	NM_001785	blue	grey	1.53e-07	63	18	45	0.29627	0.289	2	0.073	0	0.27	0	0
444	100153373_TGI_at	1	20848657	p36	PINK1	65018	DQ891033	blue	grey	4.36e-13	55	0	55	0.481466	0.375	2	0.0013	1	0.0023	0	0
445	100124246_TGI_at	1	20851763	p36	DDOST	1650	DQ891927	turquoise	grey	1.09e-32	2	0	2	0.429718	0.289	1	0.9	0	0.34	0	1
446	100132461_TGI_at	1	20863483	p36	KIF17	57576	NM_020816			0.832	0	0	0	0.167105	0.2	1	0.64	0	0.6	0	0
447	100163122_TGI_at	1	20945286	p36	HP1BP3	50809	AF113534	turquoise	grey	0.038	2	0	2	0.472622	0.296	1	0.0036	1	0.017	0	0
448	100147132_TGI_at	1	21008186	p36	EIF4G3	8672	Z34918	turquoise	grey	5.2e-13	0	0	0	0.454122	0.374	1	0.0032	1	0.01	0	0
449	100126853_TGI_at	1	21025030	p36		.	CV309961			0.154	0	0	0	0.0548222	0	0	0.0012	1	0.54	0	.
450	100162355_TGI_at	1	21374864	p36		.	BX336544			2.24e-06	0	0	0	0.249176	0	0	0.062	0	0.78	0	.
451	100146637_TGI_at	1	21416617	p36		.	BC106022	grey	grey	1.93e-06	0	0	0	0.219016	0.142	1	0.68	0	0.5	0	.
452	100156836_TGI_at	1	21418146	p36	ECE1	1889	ENST00000357071	grey	grey	0.926	0	0	0	0.185339	0	0	0.15	0	0.058	0	0
453	100140023_TGI_at	1	21418785	p36	ECE1	1889	ENST00000264205	grey	grey	6.46e-05	0	0	0	0.196764	0	0	0.06	0	0.29	0	0
454	100129368_TGI_at	1	21422670	p36	ECE1	1889	NM_001397			0.0267	0	0	0	0.178937	0	0	0.71	0	0.37	0	0
455	100149664_TGI_at	1	21683642	p36	NBPF3	84224	NM_032264	brown		6.53e-05	0	0	0	0.129924	0	0	0.86	0	0.75	0	.
456	100128721_TGI_at	1	21764167	p36		.	AX721245			0.0386	0	0	0	-0.129787	0	0	0.014	0	2.2e-06	1	.
457	100145563_TGI_at	1	21777236	p36	ALPL	249	NM_000478	grey	grey	7.88e-19	1	0	1	0.181386	0	0	0.0025	1	0.32	0	1
458	100148135_TGI_at	1	21795616	p36	RAP1GAP	5909	NM_002885	grey60	grey	0.00751	1	0	1	0.105836	0	0	0.00089	1	0.0094	0	0
459	100162778_TGI_at	1	21868401	p36		.	XM_944129			0.000478	0	0	0	-0.0962452	0	0	0.039	0	0.27	0	.
460	100148772_TGI_at	1	21882152	p36	USP48	84196	ENST00000374732	turquoise	brown	0.298	13	0	13	0.386991	0.244	1	0.028	0	0.3	0	1
461	100143830_TGI_at	1	21927222	p36	USP48	84196	NM_001032730	grey	grey	0.00097	0	0	0	0.343718	0.167	1	0.15	0	0.017	0	1
462	100139804_TGI_at	1	22023981	p36	LDLRAD2	401944	NM_001013693			0.0474	0	0	0	0.0439438	0	0	0.15	0	0.89	0	0
463	100142595_TGI_at	1	22107584	p36		440575	XM_001132984		yellow	0.562	0	0	0	-0.0153481	0.131	1	0.0005	1	0.32	0	.
464	100143886_TGI_at	1	22223558	p36		.	BC039533			4.46e-05	0	0	0	0.279821	0	0	0.91	0	0.65	0	.
465	100132448_TGI_at	1	22229863	p36		29092	ENST00000310838	grey	grey	1.16e-15	0	0	0	0.274533	0	0	0.42	0	0.68	0	.
466	100128695_TGI_at	1	22260826	p36		.	AF086337			0.295	0	0	0	0.0356579	0	0	0.46	0	0.4	0	.
467	100142415_TGI_at	1	22289421	p36	CDC42	998	NM_044472			0.42	0	0	0	0.248272	0.119	1	0.34	0	0.091	0	0
468	100155714_TGI_at	1	22291741	p36	CDC42	998	NM_001791	turquoise	grey	0.251	0	0	0	0.392804	0.359	2	0.57	0	0.11	0	0
469	100146984_TGI_at	1	22316649	p36		.	BC007386	brown	grey	0.313	0	0	0	-0.0707922	0.119	1	0.13	0	0.53	0	.
470	100159520_TGI_at	1	22319113	p36	WNT4	54361	NM_030761	brown	grey	0.000666	0	0	0	-0.0928066	0.123	1	0.38	0	0.26	0	0
471	100162869_TGI_at	1	22564034	p36		.	AK057018			0.659	0	0	0	0.0422326	0	0	0.29	0	0.75	0	.
472	100142765_TGI_at	1	22673778	p36		.	AF183570			2.71e-14	0	0	0	0.0430788	0	0	0.62	0	0.038	0	.
473	100156101_TGI_at	1	22727213	p36	ZBTB40	9923	ENST00000374649	turquoise	brown	4.95e-16	0	0	0	0.135585	0	0	0.01	1	0.61	0	1
474	100154627_TGI_at	1	22729963	p36	ZBTB40	9923	NM_014870			1.44e-21	0	0	0	0.147581	0	0	0.17	0	0.55	0	1
475	100140126_TGI_at	1	22788184	p36	EPHA8	2046	NM_001006943			0.213	0	0	0	-0.080314	0	0	0.79	0	0.00094	1	0
476	100144490_TGI_at	1	22802348	p36	EPHA8	2046	NM_020526			1.21e-06	0	0	0	0.00127974	0	0	0.38	0	0.049	0	0
477	100159021_TGI_at	1	22838297	p36	C1QA	712	NM_015991	black	turquoise	2.13e-18	0	0	0	0.129672	0.227	1	0.018	0	0.79	0	0
478	100140213_TGI_at	1	22846873	p36	C1QC	714	NM_172369	black	turquoise	7.45e-19	0	0	0	0.13253	0.237	1	0.38	0	0.98	0	0
479	100144575_TGI_at	1	22860267	p36	C1QB	713	NM_000491	black	turquoise	2.12e-22	2	0	2	0.129729	0.225	1	0.8	0	0.49	0	0
480	100127385_TGI_at	1	22864132	p36		.	BM705209	grey		1.09e-07	0	0	0	0.0714541	0	0	0.84	0	0.75	0	.
481	100125373_TGI_at	1	22926543	p36		.	AK025173			0.063	0	0	0	-0.0503111	0	0	0.079	0	0.074	0	0
482	100136233_TGI_at	1	23012163	p36	EPHB2	2048	NM_017449	brown	greenyellow	2.09e-29	23	7	16	-0.0062968	0	0	0.43	0	0.029	0	0
483	100126452_TGI_at	1	23112670	p36	EPHB2	2048	ENST00000374627		greenyellow	8.54e-19	1	1	0	-0.0197449	0	0	0.021	0	0.002	0	0
484	100142820_TGI_at	1	23118739	p36		.	AK125423			0.0585	0	0	0	-0.034415	0	0	0.51	0	0.4	0	.
485	100147174_TGI_at	1	23120277	p36		.	AK025975			3.97e-05	0	0	0	0.00864603	0	0	0.12	0	0.14	0	.
486	100160545_TGI_at	1	23152451	p36		646262	XM_929207			0.025	0	0	0	-0.0387533	0	0	0.9	0	0.012	0	0
487	100139240_TGI_at	1	23212522	p36		729059	XM_001134376			9.23e-07	0	0	0	-0.059186	0	0	0.75	0	0.024	0	0
488	100155032_TGI_at	1	23281983	p36	AOF2	23028	NM_015013	magenta	lightyellow	1.09e-15	12	1	11	0.32621	0.482	3	0.00084	1	6.6e-05	1	0
489	100151198_TGI_at	1	23284252	p36	LUZP1	7798	NM_033631	blue	red	3.17e-11	0	0	0	0.206869	0	0	0.17	0	0.0056	0	0
490	100139601_TGI_at	1	23391292	p36	HTR1D	3352	NM_000864		grey	1.21e-28	0	0	0	-0.0411108	0.23	2	0.34	0	0.0038	0	1
491	100135760_TGI_at	1	23480718	p36		.	AL832122	turquoise	blue	4.78e-06	0	0	0	0.175409	0	0	0.021	0	0.51	0	0
492	100157921_TGI_at	1	23504083	p36	HNRNPR	10236	BX647784	grey	grey	0.497	0	0	0	0.377616	0.201	1	0.91	0	0.69	0	0
493	100128613_TGI_at	1	23509870	p36	HNRNPR	10236	DQ351905	yellow	purple	3.97e-18	4	0	4	0.12341	0	0	0.76	0	0.05	0	0
494	100127649_TGI_at	1	23559363	p36	ZNF436	80818	ENST00000374608	grey	grey	1.76e-19	0	0	0	0.256786	0.138	1	0.33	0	0.18	0	0
495	100134921_TGI_at	1	23569486	p36	C1orf213	148898	NM_001008896			0.0204	0	0	0	-0.018781	0	0	0.57	0	0.2	0	.
496	100147485_TGI_at	1	23583360	p36	TCEA3	6920	NM_003196	blue	turquoise	0.176	47	0	47	0.342538	0.329	2	0.0019	1	0.43	0	0
497	100140695_TGI_at	1	23627991	p36	DDEFL1	55616	NM_017707	grey	grey	1.73e-39	0	0	0	0.385748	0.349	2	0.77	0	0.49	0	0
498	100126566_TGI_at	1	23705802	p36	E2F2	1870	NM_004091	salmon	black	5.04e-44	5	4	1	0.226286	0	0	0.31	0	0.42	0	0
499	100130119_TGI_at	1	23757715	p36	ID3	3399	NM_002167	cyan	turquoise	1.05e-30	5	4	1	0.0495667	0	0	0.073	0	0.44	0	0
500	100155894_TGI_at	1	23832907	p36	MDS2	259283	ENST00000374555			0.000479	0	0	0	0.00624977	0	0	0.66	0	0.16	0	.
501	100159710_TGI_at	1	23892311	p36	RPL11	6135	NM_000975	turquoise	purple	0.306	0	0	0	0.260328	0	0	0.045	0	0.092	0	0
502	100159313_TGI_at	1	23901332	p36		.	CD698499			2.91e-07	0	0	0	0.167246	0	0	0.37	0	0.00014	1	.
503	100158926_TGI_at	1	23904717	p36	RP5-886K2.1	27308	AF010144			0.00471	0	0	0	-0.0073054	0	0	0.07	0	0.83	0	.
504	100146777_TGI_at	1	23954412	p36		.	AK096079			0.00176	0	0	0	0.0270759	0	0	0.081	0	0.52	0	.
505	100153769_TGI_at	1	23957189	p36	TCEB3	6924	NM_003198	grey	grey	0.444	0	0	0	0.523447	0.396	2	0.071	0	0.94	0	0
506	100152448_TGI_at	1	23977709	p36	C1orf128	57095	DQ891919			0.00695	0	0	0	0.208715	0	0	0.42	0	0.098	0	0
507	100151354_TGI_at	1	23987052	p36	C1orf128	57095	NM_020362	turquoise	grey	0.663	2	0	2	0.59973	0.51	2	0.029	0	0.57	0	0
508	100138591_TGI_at	1	24001299	p36	HMGCL	3155	NM_000191	blue	grey	1.33e-41	31	0	31	0.464992	0.26	1	0.00013	1	0.063	0	.
509	100136469_TGI_at	1	24008795	p36	HMGCL	3155	AI345955			0.151	0	0	0	0.248749	0.13	1	0.55	0	0.57	0	.
510	100149468_TGI_at	1	24044526	p36	FUCA1	2517	NM_000147	blue	grey	1.57e-06	2	0	2	0.324307	0.29	2	0.04	0	0.21	0	1
511	100151789_TGI_at	1	24069789	p36	CNR2	1269	ENST00000374472			0.0104	0	0	0	-0.0811652	0.161	1	0.49	0	0.032	0	0
512	100151037_TGI_at	1	24073964	p36	CNR2	1269	BC074767			0.928	0	0	0	0.0491681	0	0	0.00091	1	0.085	0	0
513	100161578_TGI_at	1	24165916	p36	FUSIP1	10772	NM_006625	grey	grey	1.59e-20	0	0	0	0.33978	0.159	1	0.35	0	0.19	0	1
514	100125114_TGI_at	1	24207423	p36		127295	XM_060417			0.000223	0	0	0	-0.0475969	0	0	0.28	0	0.76	0	.
515	100136252_TGI_at	1	24255371	p36	MYOM3	127294	NM_152372			7.46e-09	0	0	0	0.0741164	0	0	0.31	0	0.29	0	0
516	100125224_TGI_at	1	24259599	p36	MYOM3	127294	BX647455			0.00313	0	0	0	-0.0443658	0	0	0.39	0	0.14	0	0
517	100131704_TGI_at	1	24319154	p36	IL22RA1	58985	NM_021258	grey	grey	8e-21	0	0	0	0.0464101	0.182	1	0.18	0	0.88	0	0
518	100123982_TGI_at	1	24353472	p36	IL28RA	163702	NM_170743	grey	grey	3.09e-05	0	0	0	0.169595	0	0	9.4e-05	1	0.066	0	0
519	100160716_TGI_at	1	24410412	p36		284632	BC033556			0.935	0	0	0	-0.0319214	0	0	0.064	0	0.78	0	.
520	100122655_TGI_at	1	24554110	p36	GRHL3	57822	NM_198173			8.58e-11	0	0	0	0.198039	0	0	0.18	0	0.95	0	0
521	100151462_TGI_at	1	24556410	p36	C1orf201	90529	NM_178122			6.44e-20	0	0	0	0.256059	0.305	2	0.48	0	0.21	0	0
522	100142833_TGI_at	1	24671637	p36	NPAL3	57185	NM_020448	grey	greenyellow	4.02e-24	0	0	0	0.27326	0	0	0.32	0	0.78	0	0
523	100149554_TGI_at	1	24734710	p36	RCAN3	11123	NM_013441			9.51e-21	0	0	0	0.203162	0.146	1	0.0047	1	0.96	0	0
524	100131481_TGI_at	1	24735722	p36	RCAN3	11123	ENST00000374395	purple	grey	9.8e-20	3	0	3	0.163911	0.263	2	0.053	0	0.33	0	0
525	100152703_TGI_at	1	24738079	p36		.	AF086431			1.28e-08	0	0	0	0.169471	0	0	0.39	0	0.088	0	0
526	100162610_TGI_at	1	24808160	p36	C1orf130	400746	NM_001010980	grey	grey	0.0047	1	0	1	0.0817023	0	0	0.0032	1	0.027	0	0
527	100132083_TGI_at	1	24868589	p36	SRRM1	10250	BM467153	turquoise	green	0.694	0	0	0	0.212546	0.263	2	0.0058	1	0.0016	1	1
528	100123969_TGI_at	1	24872002	p36	SRRM1	10250	NM_005839	grey	grey	2.27e-05	0	0	0	0.49418	0.286	1	0.011	1	0.003	0	1
529	100143458_TGI_at	1	25039536	p36	CLIC4	25932	BC012444	grey	turquoise	0.204	0	0	0	0.460923	0.384	2	0.16	0	0.31	0	1
530	100161617_TGI_at	1	25040629	p36	CLIC4	25932	AA142983	midnightblue	turquoise	1.87e-06	0	0	0	0.293426	0.207	1	0.46	0	0.3	0	1
531	100158327_TGI_at	1	25040791	p36	CLIC4	25932	AK095959	midnightblue	turquoise	3.3e-05	0	0	0	0.335127	0.214	1	0.21	0	0.27	0	1
532	100158247_TGI_at	1	25043038	p36	CLIC4	25932	NM_013943	brown	turquoise	0.0552	0	0	0	0.409378	0.194	1	0.16	0	0.32	0	1
533	100125650_TGI_at	1	25047629	p36		650612	XM_944288			0.00528	0	0	0	-0.0693601	0	0	0.17	0	0.0087	0	.
534	100155853_TGI_at	1	25098964	p36	RUNX3	864	NM_001031680	purple	turquoise	3.75e-14	0	0	0	0.0343118	0.19	1	0.096	0	0.66	0	0
535	100140089_TGI_at	1	25100359	p36	RUNX3	864	ENST00000338888	grey	turquoise	2.3e-16	0	0	0	0.0305277	0.203	1	0.007	1	0.6	0	0
536	100151409_TGI_at	1	25324311	p36		.	XM_291496			0.000199	0	0	0	-0.0341471	0.167	1	0.36	0	0.5	0	.
537	100158872_TGI_at	1	25421895	p36	SYF2	25949	NM_015484	grey	grey	5.37e-05	0	0	0	0.439328	0.355	2	0.6	0	0.036	0	0
538	100158924_TGI_at	1	25422179	p36	SYF2	25949	ENST00000354361	grey	grey	5.58e-05	2	2	0	0.552001	0.464	2	0.66	0	0.004	0	0
539	100156845_TGI_at	1	25442041	p36	C1orf63	57035	NM_020317	turquoise	blue	0.00111	0	0	0	0.179355	0.138	1	0.11	0	0.46	0	0
540	100162306_TGI_at	1	25443464	p36	C1orf63	57035	AK027318	grey	grey	2.37e-05	0	0	0	0.284624	0.159	1	0.092	0	0.058	0	0
541	100136940_TGI_at	1	25489247	p36		.	AK024382			0.348	0	0	0	0.0051663	0	0	0.089	0	0.033	0	0
542	100159408_TGI_at	1	25494075	p36	RHD	6007	NM_016124	turquoise		0.0273	0	0	0	-0.0636236	0	0	0.76	0	0.37	0	.
543	100123210_TGI_at	1	25528177	p36	RHD	6007	ENST00000342055			1.89e-07	0	0	0	-0.113938	0	0	0.5	0	0.9	0	.
544	100136447_TGI_at	1	25531600	p36		.	AK096351			0.000367	0	0	0	0.0840694	0	0	0.084	0	0.089	0	0
545	100133762_TGI_at	1	25560277	p36	TMEM50A	23585	AY358650	turquoise	grey	4.27e-16	1	0	1	0.367801	0.207	1	0.94	0	0.63	0	0
546	100132146_TGI_at	1	25694071	p36	TMEM57	55219	AK001609	blue	red	1.31e-14	7	0	7	0.384198	0.137	1	0.038	0	0.026	0	0
547	100152086_TGI_at	1	25699045	p36	TMEM57	55219	ENST00000374343	blue	grey	9.97e-05	0	0	0	0.286036	0	0	0.0062	1	0.25	0	0
548	100160073_TGI_at	1	25767628	p36	LDLRAP1	26119	NM_015627	grey	grey	0.00126	12	1	11	0.528655	0.52	2	0.0038	1	0.6	0	0
549	100135805_TGI_at	1	25815481	p36		.	XM_933632			3.21e-06	0	0	0	0.0715273	0	0	0.66	0	0.59	0	.
550	100147966_TGI_at	1	25983060	p36	MAN1C1	57134	ENST00000263979	grey	grey	5.04e-44	14	0	14	0.218271	0.139	1	0.0079	1	0.0019	1	0
551	100129117_TGI_at	1	25983381	p36	MAN1C1	57134	NM_020379	grey	grey	0	4	1	3	0.27642	0.255	2	0.055	0	0.0013	1	0
552	100151577_TGI_at	1	25984977	p36	MAN1C1	57134	ENST00000374334	grey	grey	0	3	0	3	0.20617	0.128	1	0.011	1	0.0035	0	0
553	100131224_TGI_at	1	26016988	p36	SEPN1	57190	NM_206926	brown	turquoise	2.83e-20	3	0	3	0.150073	0.187	1	0.19	0	0.0094	0	0
554	100122418_TGI_at	1	26019641	p36		646471	ENST00000324748			0.891	0	0	0	-0.146061	0	0	0.88	0	0.023	0	.
555	100146561_TGI_at	1	26031701	p36	FAM54B	56181	NM_001099627	blue	grey	0.000698	2	0	2	0.481951	0.327	1	0.0012	1	0.73	0	.
556	100133521_TGI_at	1	26034206	p36	C1orf135	79000	BC000209			4.19e-33	6	6	0	0.315958	0.121	1	0.69	0	0.15	0	0
557	100155779_TGI_at	1	26060864	p36	PAQR7	164091	NM_178422	pink	yellow	0.658	33	0	33	0.112743	0	0	0.27	0	0.85	0	0
558	100133760_TGI_at	1	26066709	p36		.	BI051901			0.0546	0	0	0	-0.0769887	0	0	0.38	0	0.35	0	.
559	100162260_TGI_at	1	26083568	p36	C1orf215	149421	ENST00000324654			1.05e-19	0	0	0	0.113852	0	0	0.08	0	0.8	0	0
560	100161811_TGI_at	1	26088829	p36		.	AK126667			0.552	0	0	0	-0.0732788	0	0	0.27	0	0.0055	0	.
561	100161932_TGI_at	1	26159180	p36	PAFAH2	5051	NM_000437	blue	grey	3.97e-06	22	1	21	0.435471	0.193	1	0.00056	1	0.63	0	1
562	100128419_TGI_at	1	26160848	p36	PAFAH2	5051	U89386	blue		2.32e-06	1	0	1	0.384354	0.17	1	0.056	0	0.99	0	1
563	100161369_TGI_at	1	26235209	p36	EXTL1	2134	NM_004455			0.0076	0	0	0	0.0642562	0	0	0.96	0	0.68	0	0
564	100149284_TGI_at	1	26237462	p36	SLC30A2	7780	NM_001004434		grey	7.08e-11	0	0	0	0.150046	0	0	0.34	0	0.54	0	0
565	100130827_TGI_at	1	26247666	p36		.	AF085854			5.34e-08	0	0	0	0.171128	0	0	0.57	0	0.43	0	.
566	100137694_TGI_at	1	26250638	p36	TRIM63	84676	NM_032588			0.0989	0	0	0	0.118195	0	0	0.43	0	0.56	0	0
567	100136066_TGI_at	1	26309815	p36		.	AI884856			1.63e-10	0	0	0	0.126863	0	0	0.5	0	0.63	0	.
568	100136567_TGI_at	1	26324236	p36	PDIK1L	149420	NM_152835	grey	grey	3.48e-14	0	0	0	0.395153	0.191	1	0.00092	1	0.41	0	0
569	100143758_TGI_at	1	26361394	p36	GRRP1	79927	NM_024869			0.0369	0	0	0	0.0108918	0	0	0.79	0	0.21	0	0
570	100156339_TGI_at	1	26369550	p36	ZNF593	51042	NM_015871	grey	grey	6.91e-11	0	0	0	0.453095	0.286	1	0.13	0	0.93	0	0
571	100154120_TGI_at	1	26388662	p36	CNKSR1	10256	NM_006314	turquoise	grey	0.00226	1	0	1	0.122143	0.139	1	0.037	0	0.51	0	0
572	100128626_TGI_at	1	26400308	p36	CATSPER4	378807	NM_198137			0.239	0	0	0	-0.0367267	0	0	0.37	0	0.0013	1	0
573	100150881_TGI_at	1	26427601	p36		.	BC030768	blue	grey	0.804	103	0	103	0.353623	0.373	2	0.016	0	0.33	0	.
574	100133724_TGI_at	1	26477546	p36	CCDC21	64793	NM_022778	grey	grey	4.06e-28	0	0	0	0.343948	0.443	2	0.52	0	0.83	0	0
575	100123380_TGI_at	1	26480167	p36	SH3BGRL3	83442	NM_031286	black	turquoise	0.000915	7	0	7	0.240749	0.213	1	0.02	0	0.28	0	0
576	100142038_TGI_at	1	26482435	p36	UBXD5	91544	NM_145345	turquoise	brown	0.0537	0	0	0	0.0897901	0	0	0.00039	1	0.35	0	0
577	100137174_TGI_at	1	26518280	p36	CD52	1043	NM_001803	purple	turquoise	0.558	4	0	4	0.0514995	0.256	1	0.99	0	0.7	0	.
578	100127542_TGI_at	1	26524382	p36	AIM1L	55057	NM_001039775			4.3e-11	0	0	0	0.0315271	0	0	0.52	0	0.0009	1	0
579	100160480_TGI_at	1	26533008	p36	AIM1L	55057	NM_017977			1.77e-07	0	0	0	-0.0844091	0	0	0.94	0	0.62	0	0
580	100133285_TGI_at	1	26562216	p36	ZNF683	257101	NM_173574			0.772	0	0	0	0.0359391	0.201	1	0.82	0	0.63	0	.
581	100140586_TGI_at	1	26628427	p36	LIN28	79727	NM_024674			0.000566	0	0	0	-0.011608	0.502	2	0.85	0	0.99	0	0
582	100139431_TGI_at	1	26662591	p36	DHDDS	79947	BC004117	grey	grey	0.00918	1	1	0	0.469149	0.293	1	0.24	0	0.26	0	1
583	100134068_TGI_at	1	26666442	p36		.	AL050085			5.03e-15	0	0	0	0.241527	0.174	1	1.2e-05	1	0.23	0	.
584	100129029_TGI_at	1	26670076	p36	DHDDS	79947	NM_024887	lightyellow	grey	1.05e-13	30	0	30	0.518374	0.409	1	0.38	0	0.99	0	1
585	100155726_TGI_at	1	26773783	p36	RPS6KA1	6195	NM_002953	grey	grey	0.252	0	0	0	0.433045	0.277	1	0.44	0	0.66	0	1
586	100143870_TGI_at	1	26891603	p36		.	BC033844			5.08e-26	0	0	0	0.317533	0	0	0.024	0	0.018	0	.
587	100134931_TGI_at	1	26979784	p36	ARID1A	8289	ENST00000374150	grey	grey	1.05e-25	0	0	0	0.321706	0	0	0.19	0	0.018	0	0
588	100136478_TGI_at	1	26980766	p36	ARID1A	8289	NM_139135	grey	grey	1.49e-23	0	0	0	0.426896	0.192	1	0.2	0	0.043	0	0
589	100137081_TGI_at	1	26997099	p36	PIGV	55650	NM_017837	blue	grey	2.19e-11	105	0	105	0.387995	0.271	2	0.00096	1	0.0048	0	1
590	100121911_TGI_at	1	27054431	p36	ZDHHC18	84243	NM_032283	grey	grey	1.04e-17	0	0	0	0.277628	0.154	1	0.49	0	2.7e-05	1	0
591	100144500_TGI_at	1	27063247	p36	SFN	2810	NM_006142	grey	midnightblue	2.7e-28	0	0	0	0.10511	0.137	1	0.14	0	0.66	0	.
592	100160496_TGI_at	1	27076644	p36	ATPBD1B	54707	AY358864	turquoise	yellow	0.827	0	0	0	0.209322	0.13	1	0.17	0	0.75	0	1
593	100139077_TGI_at	1	27081826	p36	ATPBD1B	54707	NM_018066	grey	grey	5.62e-17	4	1	3	0.495834	0.346	1	0.32	0	0.0015	1	1
594	100123556_TGI_at	1	27089953	p36	GPATCH3	63906	NM_022078	grey	grey	1.41e-30	0	0	0	0.559282	0.368	1	0.65	0	0.37	0	0
595	100149978_TGI_at	1	27110852	p36	NR0B2	8431	NM_021969	grey	grey	1.66e-08	0	0	0	0.0874954	0	0	0.9	0	0.93	0	0
596	100147055_TGI_at	1	27144590	p36	NUDC	10726	NM_006600	grey	grey	0.149	0	0	0	0.511904	0.411	2	0.0086	1	0.32	0	0
597	100134009_TGI_at	1	27149236	p36	C1orf172	126695	NM_152365	grey	grey	1.1e-08	1	1	0	-0.0341161	0.161	1	0.1	0	0.21	0	0
598	100141672_TGI_at	1	27159100	p36		401945	XM_940076			0.369	0	0	0	-0.167118	0	0	0.17	0	0.0039	0	.
599	100142212_TGI_at	1	27199519	p36		388610	NM_001013642	brown	red	5.63e-19	19	1	18	0.0477976	0.141	1	0.0039	1	0.004	0	0
600	100140009_TGI_at	1	27204403	p36	FAM46B	115572	NM_052943			0.00126	0	0	0	0.148761	0	0	0.0054	1	0.043	0	0
601	100147056_TGI_at	1	27298205	p36	SLC9A1	6548	NM_003047	brown	turquoise	0.0251	6	2	4	0.190478	0	0	0.00098	1	0.038	0	0
602	100150200_TGI_at	1	27300292	p36	SLC9A1	6548	AF141350			2.29e-08	0	0	0	0.0321771	0	0	0.71	0	0.013	0	0
603	100139042_TGI_at	1	27406806	p36		440577	XM_496355			0.146	0	0	0	-0.0349739	0	0	0.71	0	0.78	0	0
604	100123835_TGI_at	1	27507017	p36	WDTC1	23038	NM_015023	grey	yellow	0.612	1	0	1	0.368573	0.325	1	0.73	0	0.62	0	0
605	100143363_TGI_at	1	27525356	p36		644961	BX648289	grey		0.116	0	0	0	-0.0498036	0	0	0.082	0	0.0031	0	.
606	100121640_TGI_at	1	27535176	p36	C1orf160	84065	NM_032125	grey	blue	7.37e-07	0	0	0	0.409591	0.327	1	0.19	0	0.31	0	1
607	100150418_TGI_at	1	27551704	p36	SYTL1	84958	NM_032872			0.0932	0	0	0	0.0303306	0.149	1	0.27	0	0.48	0	0
608	100127401_TGI_at	1	27555058	p36	MAP3K6	9064	NM_004672	grey60		7.54e-12	1	0	1	0.101473	0	0	0.0023	1	0.35	0	0
609	100123327_TGI_at	1	27565714	p36	MAP3K6	9064	BF115137			0.191	0	0	0	-0.080705	0	0	0.16	0	0.19	0	0
610	100134610_TGI_at	1	27568994	p36	FCN3	8547	NM_003665	gold	grey	0	9	4	5	0.0523157	0	0	0.57	0	0.007	0	0
611	100132643_TGI_at	1	27578544	p36	CD164L2	388611	NM_207397			6.26e-10	0	0	0	-0.12547	0	0	0.42	0	0.067	0	0
612	100143489_TGI_at	1	27594582	p36	GPR3	2827	NM_005281			0.669	0	0	0	0.092004	0	0	0.29	0	0.21	0	.
613	100162332_TGI_at	1	27603651	p36	WASF2	10163	ENST00000374019	grey	grey	8.12e-27	0	0	0	0.331178	0.271	2	0.13	0	0.05	0	0
614	100152892_TGI_at	1	27604866	p36	WASF2	10163	NM_006990	grey	grey	8.27e-32	0	0	0	0.233789	0	0	0.53	0	0.016	0	0
615	100138901_TGI_at	1	27653590	p36	WASF2	10163	BC032724	turquoise	magenta	3.88e-09	0	0	0	0.261738	0.139	1	0.033	0	0.0068	0	0
616	100139115_TGI_at	1	27746519	p36	AHDC1	27245	ENST00000374011			0.0782	0	0	0	0.1191	0	0	0.94	0	0.0039	0	1
617	100159637_TGI_at	1	27811586	p35	FGR	2268	NM_005248	blue	turquoise	0.0334	15	9	6	0.140958	0.168	1	0.00062	1	0.12	0	0
618	100148025_TGI_at	1	27865325	p35	IFI6	2537	NM_022872	grey	grey	0.0654	0	0	0	0.267896	0.121	1	0.26	0	0.3	0	0
619	100143092_TGI_at	1	27924124	p35		.	AA136699			0.958	0	0	0	0.115486	0	0	0.36	0	0.21	0	.
620	100137710_TGI_at	1	27960464	p35	FAM76A	199870	NM_152660	grey	grey	0.988	2	1	1	0.510719	0.316	1	0.12	0	0.34	0	0
621	100134091_TGI_at	1	27961872	p35	FAM76A	199870	ENST00000373954	grey	grey	2.34e-06	0	0	0	0.425987	0.25	1	0.027	0	0.053	0	0
622	100141539_TGI_at	1	28022494	p35	STX12	23673	AK095898	grey	turquoise	9.03e-09	1	0	1	0.501665	0.385	1	0.29	0	0.99	0	0
623	100126970_TGI_at	1	28023148	p35	STX12	23673	NM_177424	midnightblue	turquoise	4.16e-12	0	0	0	0.424807	0.243	1	0.94	0	0.95	0	0
624	100138337_TGI_at	1	28049756	p35		.	ENST00000325097	yellow	blue	0.000342	1	0	1	0.39641	0.246	1	0.26	0	0.48	0	.
625	100124111_TGI_at	1	28050431	p35	PPP1R8	5511	NM_014110	turquoise	grey	0.0113	11	1	10	0.567477	0.434	1	0.72	0	0.91	0	0
626	100138175_TGI_at	1	28085337	p35	C1orf38	9473	NM_004848	black	turquoise	1.73e-11	0	0	0	0.170641	0.211	1	0.0078	1	0.85	0	0
627	100152655_TGI_at	1	28090999	p35	RPA2	6118	NM_002946	turquoise	grey	8.88e-15	9	1	8	0.496017	0.333	1	0.14	0	0.22	0	.
628	100145066_TGI_at	1	28157968	p35	SMPDL3B	27293	NM_014474		grey	1.26e-09	0	0	0	0.191831	0	0	0.33	0	0.96	0	0
629	100122866_TGI_at	1	28169838	p35	EYA3	2140	ENST00000373871	lightyellow	grey	1.35e-09	1	0	1	0.384752	0.14	1	0.01	1	0.057	0	0
630	100127541_TGI_at	1	28183020	p35	EYA3	2140	NM_001990			0.2	0	0	0	0.295795	0.153	1	5e-05	1	0.0033	0	0
631	100136267_TGI_at	1	28194521	p35	EYA3	2140	BC029500	grey		2.59e-05	0	0	0	0.326788	0	0	6.5e-05	1	0.0048	0	0
632	100158342_TGI_at	1	28346525	p35	PTAFR	5724	ENST00000373857	black	turquoise	0.144	9	9	0	0.126722	0.248	1	0.27	0	0.69	0	0
633	100158305_TGI_at	1	28348795	p35	PTAFR	5724	NM_000952	black	turquoise	0.0569	0	0	0	0.137181	0.172	1	0.88	0	0.55	0	0
634	100156529_TGI_at	1	28436073	p35	ATPIF1	93974	NM_016311	turquoise	red	0.832	4	0	4	0.342665	0.14	1	0.0083	1	0.21	0	0
635	100153560_TGI_at	1	28439002	p35		.	AK095431	grey	grey	7.51e-19	1	0	1	0.11867	0.122	1	0.071	0	0.31	0	.
636	100142819_TGI_at	1	28480244	p35	SESN2	83667	BC013304	grey	grey	2.23e-16	0	0	0	0.284121	0	0	0.22	0	0.059	0	0
637	100145961_TGI_at	1	28534754	p35	MED18	54797	NM_017638			0.00144	0	0	0	0.173882	0.124	1	0.42	0	0.94	0	0
638	100134653_TGI_at	1	28668867	p35		.	AF147400			0.00136	0	0	0	0.0848504	0	0	0.028	0	0.96	0	.
639	100150686_TGI_at	1	28699146	p35	PHACTR4	65979	NM_001048183	grey	grey	1.62e-11	0	0	0	0.452772	0.273	1	0.028	0	0.075	0	0
640	100162596_TGI_at	1	28709798	p35		.	AF075052	pink	blue	0.0185	4	0	4	0.0252293	0	0	0.077	0	0.035	0	.
641	100127935_TGI_at	1	28770299	p35	TRSPAP1	54952	AK000510	turquoise	grey	1.11e-22	0	0	0	0.398587	0.22	1	0.081	0	0.35	0	0
642	100157490_TGI_at	1	28780837	p35	C1orf79	85028	ENST00000355211			0.000333	0	0	0	0.0574111	0	0	0.6	0	0.024	0	.
643	100136376_TGI_at	1	28802382	p35	TAF12	6883	NM_005644	grey	grey	6.44e-08	1	0	1	0.509614	0.358	1	0.034	0	0.18	0	0
644	100124575_TGI_at	1	28913677	p35	GMEB1	10691	NM_006582	grey	grey	0.344	0	0	0	0.336479	0.135	1	1.1e-07	1	0.0042	0	0
645	100161260_TGI_at	1	28917003	p35	GMEB1	10691	AI707690	grey	grey	4.24e-07	0	0	0	0.264413	0	0	0.46	0	0.23	0	0
646	100157838_TGI_at	1	28935457	p35		.	AF086427			4.17e-05	0	0	0	0.211828	0	0	0.00064	1	0.072	0	.
647	100129659_TGI_at	1	28955434	p35	YTHDF2	51441	BC002559	red	magenta	0.795	3	0	3	0.422122	0.247	1	0.83	0	0.085	0	0
648	100151585_TGI_at	1	29062481	p35	OPRD1	4985	NM_000911			0.297	0	0	0	0.0029309	0	0	0.7	0	0.57	0	0
649	100135100_TGI_at	1	29114321	p35		.	AW450350			0.0413	0	0	0	-0.0984161	0	0	0.0037	1	0.0031	0	0
650	100160454_TGI_at	1	29253086	p35		.	H92005			8.61e-11	0	0	0	0.189323	0	0	0.12	0	0.049	0	.
651	100151830_TGI_at	1	29267566	p35		.	AF116623			6.37e-06	0	0	0	0.0678513	0	0	0.034	0	0.7	0	.
652	100129554_TGI_at	1	29347330	p35	SFRS4	6429	NM_005626	magenta	grey	8.26e-10	12	1	11	0.507635	0.295	1	9e-05	1	0.051	0	1
653	100122063_TGI_at	1	29375534	p35		.	BF746348			0.0168	0	0	0	0.219383	0	0	0.18	0	0.033	0	.
654	100160561_TGI_at	1	29397011	p35	MECR	51102	AF151821	blue	grey	4.1e-11	0	0	0	0.382923	0.231	1	0.0045	1	0.31	0	1
655	100122777_TGI_at	1	29525587	p35	PTPRU	10076	NM_005704	turquoise	blue	3.33e-06	0	0	0	0.0579398	0	0	0.28	0	0.92	0	0
656	100153609_TGI_at	1	30959651	p35	MATN1	4146	NM_002379			0.793	0	0	0	-0.001173	0	0	0.25	0	0.088	0	0
657	100149483_TGI_at	1	30971953	p35		.	ENST00000334039	green		4.53e-10	0	0	0	0.0170237	0.129	1	0.025	0	0.084	0	.
658	100146335_TGI_at	1	30981019	p35	LAPTM5	7805	AL575089	black	turquoise	0.459	0	0	0	0.018236	0	0	0.56	0	0.35	0	0
659	100151322_TGI_at	1	31105400	p35		400748	BC040627			0.000536	0	0	0	-0.0003284	0	0	0.22	0	0.49	0	0
660	100147366_TGI_at	1	31115239	p35	SDC3	9672	ENST00000358423	grey	turquoise	1.33e-26	0	0	0	0.0412421	0.159	1	0.031	0	0.99	0	0
661	100152141_TGI_at	1	31120349	p35	SDC3	9672	NM_014654			4.96e-11	0	0	0	-0.0660581	0	0	0.24	0	0.35	0	0
662	100144449_TGI_at	1	31177208	p35	PUM1	9698	NM_001020658	turquoise	blue	0.000861	7	0	7	0.252428	0.179	1	0.012	0	0.06	0	0
663	100161953_TGI_at	1	31180274	p35	PUM1	9698	ENST00000373741	magenta	magenta	1.21e-11	1	0	1	0.281091	0	0	0.17	0	0.0016	1	0
664	100146960_TGI_at	1	31234122	p35		.	ENST00000334247			0.336	0	0	0	-0.0796569	0	0	0.37	0	0.048	0	.
665	100126928_TGI_at	1	31425507	p35	NKAIN1	79570	NM_024522			8.27e-08	0	0	0	0.0323719	0.195	1	0.0035	1	0.27	0	0
666	100138556_TGI_at	1	31506179	p35	WDR57	9410	NM_004814	grey	blue	0.00342	0	0	0	0.354706	0	0	0.019	0	0.38	0	0
667	100122227_TGI_at	1	31609798	p35	ZCCHC17	51538	NM_016505	turquoise	grey	5.29e-35	0	0	0	0.48475	0.521	3	0.89	0	0.23	0	0
668	100158096_TGI_at	1	31610822	p35	FABP3	2170	NM_004102			3.84e-26	0	0	0	0.252231	0	0	0.012	0	0.33	0	.
669	100136710_TGI_at	1	31674997	p35		.	ENST00000315478			0.000618	0	0	0	0.156291	0	0	0.88	0	0.53	0	.
670	100125197_TGI_at	1	31679926	p35	SERINC2	347735	NM_178865	grey	grey	3.52e-05	0	0	0	0.249594	0.152	1	0.81	0	0.47	0	0
671	100146536_TGI_at	1	31746437	p35		149086	BC036357			2.2e-06	0	0	0	-0.0401958	0	0	0.95	0	0.59	0	0
672	100144360_TGI_at	1	31762158	p35		284551	AX748226			0.107	0	0	0	0.0556693	0	0	0.19	0	0.058	0	.
673	100124675_TGI_at	1	31825549	p35	TINAGL1	64129	NM_022164	grey	turquoise	4.94e-29	0	0	0	0.0462778	0	0	0.0012	1	0.63	0	0
674	100147789_TGI_at	1	31863537	p35	HCRTR1	3061	NM_001525			0.0516	0	0	0	-0.0850269	0	0	0.48	0	2.1e-05	1	0
675	100153670_TGI_at	1	31868465	p35	PEF1	553115	NM_012392	grey	grey	1.87e-08	0	0	0	0.592736	0.47	1	0.64	0	0.65	0	0
676	100127975_TGI_at	1	31890846	p35	COL16A1	1307	NM_001856	brown	turquoise	0.0563	11	7	4	-0.0229478	0	0	3.1e-05	1	0.039	0	0
677	100141117_TGI_at	1	31965985	p35	BAI2	576	NM_001703			0.017	0	0	0	-0.0588428	0	0	0.68	0	0.0034	0	0
678	100141057_TGI_at	1	32028896	p35	SPOCD1	90853	NM_144569			1.55e-13	0	0	0	-0.0064086	0	0	0.93	0	0.065	0	.
679	100131101_TGI_at	1	32144946	p35	PTP4A2	8073	ENST00000344035	turquoise	grey	0.57	0	0	0	0.428324	0.274	1	0.19	0	0.92	0	.
680	100134331_TGI_at	1	32152982	p35		29021	AF118078			0.000355	0	0	0	0.187082	0	0	0.37	0	0.33	0	.
681	100141255_TGI_at	1	32278491	p35	KHDRBS1	10657	ENST00000307714	grey	lightyellow	8.03e-20	0	0	0	0.191599	0	0	0.25	0	0.0027	0	0
682	100149611_TGI_at	1	32279104	p35		.	AW444899			0.0501	0	0	0	0.117038	0	0	0.74	0	0.081	0	.
683	100155826_TGI_at	1	32281679	p35	KHDRBS1	10657	NM_006559	turquoise	purple	2.59e-07	2	0	2	0.138816	0	0	0.44	0	0.23	0	0
684	100132457_TGI_at	1	32337025	p35	TMEM39B	55116	NM_018056	pink	grey	2.28e-11	0	0	0	0.358955	0.286	2	0.0077	1	0.028	0	0
685	100126826_TGI_at	1	32409296	p35	KPNA6	23633	AK002111	grey	grey	2.99e-13	2	0	2	0.447989	0.273	1	0.39	0	0.29	0	0
686	100162408_TGI_at	1	32411018	p35	KPNA6	23633	ENST00000373617	lightyellow	blue	1.36e-05	7	0	7	0.442639	0.3	1	0.056	0	0.0075	0	0
687	100146478_TGI_at	1	32413506	p35	KPNA6	23633	AK000724	yellow	grey	7.12e-07	0	0	0	0.422745	0.319	1	0.26	0	0.0037	0	0
688	100156437_TGI_at	1	32414421	p35	KPNA6	23633	NM_012316	lightyellow	grey	0.000216	25	0	25	0.601805	0.421	1	0.033	0	0.84	0	0
689	100131917_TGI_at	1	32435947	p35	TXLNA	200081	NM_175852	red	grey	5.48e-12	31	1	30	0.367025	0.167	1	0.19	0	0.00059	1	0
690	100128134_TGI_at	1	32446373	p35	IQCC	55721	NM_018134			1.39e-39	0	0	0	0.346323	0.154	1	0.69	0	0.61	0	0
691	100149532_TGI_at	1	32453138	p35	C1orf91	56063	ENST00000346913	turquoise	yellow	0.000897	0	0	0	0.159819	0	0	0.0029	1	0.3	0	0
692	100154686_TGI_at	1	32454028	p35	DCDC2B	149069	NM_001099434			0.0288	0	0	0	0.156925	0.132	1	0.052	0	0.046	0	0
693	100147223_TGI_at	1	32456039	p35	C1orf91	56063	NM_019118		grey	8.5e-22	0	0	0	0.269303	0.26	2	0.015	0	0.0036	0	0
694	100145047_TGI_at	1	32468537	p35	EIF3I	8668	NM_003757	turquoise	blue	1.6e-05	0	0	0	0.499913	0.421	2	0.12	0	0.55	0	0
695	100148778_TGI_at	1	32471444	p35		339483	ENST00000360514	turquoise	turquoise	0.0565	4	1	3	0.0206576	0	0	0.055	0	0.86	0	.
696	100129967_TGI_at	1	32486798	p35	C1orf90	84734	NM_032648	turquoise	turquoise	1.4e-44	5	5	0	0.0293371	0	0	0.0089	1	0.4	0	.
697	100156961_TGI_at	1	32524006	p35	LCK	3932	NM_005356	green	turquoise	0.000539	2	0	2	0.0669977	0.271	1	0.11	0	0.18	0	0
698	100151540_TGI_at	1	32571446	p35	HDAC1	3065	NM_004964	grey	grey	1.89e-31	5	0	5	0.367618	0.277	2	0.23	0	0.028	0	0
699	100159987_TGI_at	1	32572350	p35	MARCKSL1	65108	NM_023009	brown	red	0.00189	0	0	0	0.0298209	0.123	1	1.9e-05	1	0.018	0	0
700	100139436_TGI_at	1	32599170	p35		.	AK055014		brown	1.44e-39	0	0	0	-0.0452009	0	0	0.9	0	0.88	0	.
701	100123456_TGI_at	1	32599859	p35		.	AK125095			0.09	0	0	0	0.0374039	0	0	0.32	0	0.033	0	0
702	100158092_TGI_at	1	32602100	p35	TSSK3	81629	NM_052841			0.0958	0	0	0	0.195644	0	0	0.12	0	0.53	0	0
703	100140240_TGI_at	1	32609898	p35		.	AK057728			0.0338	0	0	0	0.00985199	0	0	0.78	0	0.098	0	.
704	100138728_TGI_at	1	32725594	p35		728116	AL442095			0.000143	0	0	0	-0.07829	0	0	0.87	0	0.79	0	0
705	100148957_TGI_at	1	32818040	p35		.	AI052583			0.000694	0	0	0	0.0597945	0	0	0.21	0	0.47	0	.
706	100145636_TGI_at	1	32832611	p35	ZBTB8	653121	AK092326			9.39e-07	0	0	0	0.200893	0	0	0.51	0	0.3	0	0
707	100138700_TGI_at	1	32859775	p35	ZBTB8OS	339487	BG716113	turquoise	blue	8e-10	0	0	0	0.42309	0.199	1	0.17	0	0.99	0	1
708	100125820_TGI_at	1	32915418	p35		.	AF085904	turquoise	green	9.7e-07	0	0	0	0.160467	0	0	0.73	0	0.1	0	.
709	100135562_TGI_at	1	32919024	p35	SYNC1	81493	NM_030786	turquoise	grey	1.1e-07	0	0	0	0.340204	0.15	1	0.4	0	0.22	0	.
710	100154378_TGI_at	1	32924009	p35		.	AK056550	lightyellow	black	2.6e-20	0	0	0	0.444807	0.292	2	0.0021	1	0.3	0	.
711	100141602_TGI_at	1	33012768	p35	KIAA1522	57648	NM_020888	grey	grey	2.8e-45	0	0	0	0.194236	0.125	1	0.33	0	0.081	0	1
712	100145339_TGI_at	1	33013739	p35	YARS	8565	NM_003680	red	grey	0.0195	16	0	16	0.449686	0.338	2	0.045	0	0.32	0	0
713	100157225_TGI_at	1	33046867	p35		.	BM998631			0.00764	0	0	0	-0.0109496	0	0	0.041	0	0.25	0	.
714	100123103_TGI_at	1	33092804	p35	S100PBP	64766	BC015175	turquoise	brown	0.55	1	0	1	0.226737	0.236	1	0.011	1	0.51	0	0
715	100145407_TGI_at	1	33096745	p35	S100PBP	64766	NM_022753	turquoise	blue	9.25e-27	0	0	0	0.252053	0	0	0.32	0	0.78	0	0
716	100123832_TGI_at	1	33100820	p35	FNDC5	252995	NM_153756	grey	grey	7.84e-09	3	1	2	0.179386	0.346	3	3.2e-06	1	0.011	0	0
717	100133828_TGI_at	1	33101852	p35	FNDC5	252995	BM714183	grey	grey	7.72e-06	0	0	0	0.142062	0	0	0.00093	1	0.06	0	0
718	100157463_TGI_at	1	33132534	p35	HPCA	3208	NM_002143			0.0586	0	0	0	0.0799841	0	0	0.095	0	0.041	0	0
719	100148439_TGI_at	1	33133373	p35	TMEM54	113452	NM_033504	brown	grey	2.78e-18	7	0	7	0.242866	0	0	0.35	0	0.94	0	0
720	100127339_TGI_at	1	33175053	p35	RNF19B	127544	NM_153341	turquoise	grey	2.42e-07	0	0	0	0.442369	0.231	1	0.65	0	0.59	0	0
721	100155672_TGI_at	1	33218425	p35	hCG_1641703	127545	XM_940692			3.78e-06	0	0	0	-0.169396	0	0	0.0041	1	0.2	0	.
722	100128724_TGI_at	1	33239045	p35		57242	AB007978			0.00049	0	0	0	-0.0961287	0	0	0.81	0	0.5	0	0
723	100162597_TGI_at	1	33247184	p35	AK2	204	AI695450	sienna	grey	9.53e-10	3	0	3	0.421119	0.39	2	0.86	0	0.97	0	0
724	100158600_TGI_at	1	33248307	p35		.	R48985	grey	grey	0.0455	1	0	1	0.523887	0.368	1	0.014	0	0.059	0	.
725	100157996_TGI_at	1	33255561	p35		.	AA773937	grey	grey	0.714	0	0	0	0.516596	0.317	1	0.42	0	0.6	0	0
726	100155969_TGI_at	1	33260036	p35	AK2	204	NM_013411	turquoise	grey	0.000216	0	0	0	0.439036	0.31	2	0.64	0	0.11	0	0
727	100155463_TGI_at	1	33270337	p35		.	BC036308			1.02e-09	0	0	0	0.0407394	0.119	1	0.45	0	0.85	0	.
728	100161799_TGI_at	1	33316242	p35		.	BX097789			0.634	0	0	0	0.0102014	0	0	0.088	0	0.77	0	.
729	100147658_TGI_at	1	33357172	p35	ADC	113451	NM_052998			0.00459	0	0	0	0.129771	0	0	0.00084	1	0.14	0	0
730	100156311_TGI_at	1	33380402	p35		.	AK091566			2.76e-07	0	0	0	0.257517	0	0	0.37	0	0.62	0	0
731	100156477_TGI_at	1	33383927	p35	TRIM62	55223	NM_018207			4.07e-09	2	0	2	0.395692	0	0	0.036	0	0.76	0	0
732	100142053_TGI_at	1	33499615	p35		.	BX100800			8.54e-23	0	0	0	-0.0077069	0	0	0.74	0	0.88	0	.
733	100152088_TGI_at	1	33522917	p35		.	AF075070			0.0188	0	0	0	-0.0149615	0	0	0.0091	1	0.12	0	.
734	100146139_TGI_at	1	33538618	p35		149076	NM_152493	green	blue	3.48e-22	0	0	0	0.108221	0.266	2	0.035	0	0.078	0	0
735	100146893_TGI_at	1	33545309	p35	A3GALT2	127550	NM_001080438			0.125	0	0	0	-0.008474	0	0	0.19	0	0.065	0	0
736	100131474_TGI_at	1	33562179	p35	PHC2	1912	NM_198040	red	grey	1.07e-06	60	1	59	0.256826	0	0	0.061	0	0.1	0	0
737	100144565_TGI_at	1	33583413	p35		.	AK055807	turquoise	yellow	8.75e-13	0	0	0	0.0775311	0	0	0.027	0	0.061	0	.
738	100124416_TGI_at	1	33592862	p35	PHC2	1912	AA431100			2.41e-05	0	0	0	-0.106021	0	0	0.088	0	0.066	0	0
739	100136060_TGI_at	1	33595008	p35		.	AA609179			0.000545	0	0	0	0.0914337	0	0	0.12	0	0.015	0	.
740	100147998_TGI_at	1	33733568	p35	ZSCAN20	7579	AK131405			1.24e-19	0	0	0	0.365957	0.143	1	0.25	0	0.78	0	0
741	100161021_TGI_at	1	33752505	p35	CSMD2	114784	NM_052896		grey	9.36e-12	0	0	0	0.149321	0.285	2	0.94	0	0.11	0	0
742	100159650_TGI_at	1	34077654	p35		.	RSE_00000892797			0.0062	0	0	0	-0.065676	0	0	0.031	0	0.056	0	.
743	100149236_TGI_at	1	34102664	p35	HMGB4	127540	NM_145205			0.000128	0	0	0	-0.0797853	0	0	0.079	0	0.31	0	0
744	100121948_TGI_at	1	34110278	p35		402779	BQ435830			0.217	0	0	0	-0.0024769	0	0	0.96	0	0.093	0	.
745	100123974_TGI_at	1	34120239	p35		402779	AW469648			0.0384	0	0	0	-0.0876038	0	0	0.49	0	0.022	0	.
746	100123801_TGI_at	1	34453808	p34	C1orf94	84970	NM_032884			3.41e-06	0	0	0	0.0515831	0	0	0.76	0	0.3	0	0
747	100145715_TGI_at	1	34996634	p34	GJB5	2709	NM_005268			0.976	0	0	0	-0.0512388	0	0	0.92	0	0.65	0	0
748	100136293_TGI_at	1	35000284	p34	GJB4	127534	NM_153212			0.358	0	0	0	-0.0723412	0	0	0.42	0	0.33	0	0
749	100142675_TGI_at	1	35024225	p34	GJB3	2707	NM_024009			0.000792	0	0	0	0.0025293	0	0	0.51	0	0.02	0	0
750	100127407_TGI_at	1	35033658	p34	GJA4	2701	NM_002060	grey	turquoise	1.71e-21	5	4	1	-0.0687446	0	0	0.12	0	0.37	0	0
751	100125144_TGI_at	1	35091809	p34	C1orf212	113444	NM_138428	yellow	blue	9.15e-16	21	0	21	0.37924	0.165	1	0.086	0	0.93	0	0
752	100129171_TGI_at	1	35093554	p34	C1orf212	113444	BC112231	wheat	grey	9.36e-11	50	4	46	0.479629	0.286	1	0.44	0	0.0044	0	0
753	100149275_TGI_at	1	35103939	p34	DLGAP3	58512	NM_001080418			2.74e-05	0	0	0	-0.0818372	0	0	0.23	0	0.4	0	0
754	100123023_TGI_at	1	35212859	p34		653160	NM_153248	green		0.571	0	0	0	0.112754	0	0	0.94	0	0.014	0	0
755	100129411_TGI_at	1	35214281	p34		653160	BC021230			1.32e-06	0	0	0	0.137348	0	0	0.58	0	0.07	0	0
756	100154749_TGI_at	1	35220921	p34	ZMYM6	9204	ENST00000373340	turquoise	brown	0.252	1	0	1	0.285811	0.136	1	0.71	0	0.062	0	0
757	100142301_TGI_at	1	35224693	p34	ZMYM6	9204	NM_007167			0.122	0	0	0	0.254587	0	0	0.34	0	0.63	0	0
758	100141126_TGI_at	1	35225558	p34	ZMYM6	9204	ENST00000357182	turquoise		0.521	0	0	0	0.274567	0.169	1	0.0083	1	0.12	0	0
759	100139849_TGI_at	1	35255751	p34	ZMYM6	9204	ENST00000317538	turquoise		1.19e-13	0	0	0	0.146926	0	0	0.34	0	0.61	0	0
760	100154704_TGI_at	1	35291187	p34		.	XM_114820			0.724	0	0	0	-0.0434337	0	0	0.071	0	0.1	0	.
761	100159992_TGI_at	1	35353763	p34	ZMYM1	79830	NM_024772	turquoise		5e-31	1	0	1	0.367583	0.316	2	0.13	0	0.85	0	0
762	100123352_TGI_at	1	35425246	p34	SFPQ	6421	BC051192	turquoise	grey	2.96e-09	0	0	0	0.400206	0.167	1	0.00039	1	0.24	0	0
763	100128877_TGI_at	1	35426340	p34	SFPQ	6421	ENST00000373326	turquoise	grey	5.95e-08	0	0	0	0.39106	0.157	1	3.4e-05	1	0.14	0	0
764	100152023_TGI_at	1	35606606	p34		29013	AF119877			0.559	0	0	0	-0.150831	0	0	0.11	0	0.45	0	0
765	100154917_TGI_at	1	35658056	p34	ZMYM4	9202	BC012093	turquoise	brown	0.65	4	0	4	0.219946	0.157	1	0.01	1	0.38	0	1
766	100152749_TGI_at	1	35659302	p34	ZMYM4	9202	CR936741	grey	grey	5.9e-18	0	0	0	0.433695	0.366	2	0.19	0	0.93	0	1
767	100123306_TGI_at	1	35672704	p34	KIAA0319L	79932	AF275679	grey	grey	9.32e-17	2	0	2	0.313388	0.259	2	0.19	0	0.21	0	0
768	100147368_TGI_at	1	35677108	p34	KIAA0319L	79932	NM_182686			5.43e-05	0	0	0	0.230105	0	0	0.63	0	0.0047	0	0
769	100129986_TGI_at	1	35692141	p34	KIAA0319L	79932	AK022734	magenta	magenta	8.03e-23	0	0	0	0.22258	0	0	0.97	0	0.048	0	0
770	100138672_TGI_at	1	35804636	p34	NCDN	23154	NM_014284	grey	red	2.86e-16	0	0	0	0.319599	0.128	1	0.1	0	0.15	0	0
771	100140520_TGI_at	1	35805190	p34		.	BX113931			0.577	0	0	0	0.239097	0	0	0.48	0	0.059	0	.
772	100163133_TGI_at	1	35808530	p34	PSMB2	5690	ENST00000373240			0.439	0	0	0	0.0950621	0.134	1	0.39	0	0.4	0	1
773	100144413_TGI_at	1	35833193	p34	TFAP2E	339488	NM_178548			8.92e-11	0	0	0	0.0686729	0	0	0.0098	1	0.22	0	0
774	100124727_TGI_at	1	35840130	p34	PSMB2	5690	ENST00000373237	grey	grey	0.000499	0	0	0	0.363478	0.212	1	0.68	0	0.95	0	1
775	100136631_TGI_at	1	35858977	p34	PSMB2	5690	NM_002794	turquoise	blue	5.03e-19	0	0	0	0.390793	0.231	1	0.83	0	0.95	0	1
776	100124960_TGI_at	1	35952395	p34	C1orf216	127703	NM_152374	grey	grey	2.88e-32	0	0	0	0.0932247	0	0	0.13	0	0.7	0	1
777	100136899_TGI_at	1	35973281	p34		.	AY605064	salmon	black	2.1e-39	10	9	1	0.396942	0.184	1	0.21	0	0.67	0	.
778	100139597_TGI_at	1	35974622	p34	CLSPN	63967	NM_022111			4e-09	0	0	0	0.303212	0.184	1	0.073	0	0.87	0	0
779	100146132_TGI_at	1	36092788	p34	EIF2C4	192670	AL831908	grey	grey	0.00868	0	0	0	0.320069	0.397	3	0.018	0	0.18	0	0
780	100157354_TGI_at	1	36095343	p34	EIF2C4	192670	AW269453	grey	grey	6.89e-11	0	0	0	0.432723	0.296	2	0.019	0	0.62	0	0
781	100132216_TGI_at	1	36095582	p34	EIF2C4	192670	ENST00000373210	turquoise	grey	4.08e-07	0	0	0	0.304398	0.135	1	0.5	0	0.37	0	0
782	100138223_TGI_at	1	36158816	p34	EIF2C1	26523	ENST00000373206			0.00148	0	0	0	0.342615	0.247	1	0.6	0	0.017	0	0
783	100143727_TGI_at	1	36162166	p34	EIF2C1	26523	NM_012199	grey	grey	3.74e-23	4	0	4	0.36258	0.164	1	0.054	0	0.89	0	0
784	100129348_TGI_at	1	36167469	p34		.	AK125879	grey	coral	1.68e-29	0	0	0	0.213034	0.118	1	0.42	0	0.72	0	0
785	100132225_TGI_at	1	36294466	p34	EIF2C3	192669	NM_024852			0.0733	1	1	0	0.435041	0.276	1	0.51	0	0.53	0	0
786	100159275_TGI_at	1	36300949	p34		.	BU852522	turquoise	blue	1.29e-19	3	0	3	0.364551	0.217	1	0.45	0	0.44	0	.
787	100148363_TGI_at	1	36325895	p34	TEKT2	27285	NM_014466			5.83e-05	0	0	0	0.0767687	0	0	0.83	0	0.014	0	0
788	100145359_TGI_at	1	36331817	p34	ADPRHL2	54936	NM_017825	grey	grey	2.09e-07	0	0	0	0.45534	0.247	1	0.11	0	0.13	0	0
789	100130288_TGI_at	1	36333792	p34	COL8A2	1296	NM_005202	brown	turquoise	0.00519	11	3	8	0.0128196	0	0	0.7	0	0.69	0	0
790	100146157_TGI_at	1	36375096	p34	TRAPPC3	27095	NM_014408	grey	grey	4.83e-12	0	0	0	0.571605	0.376	1	0.21	0	0.67	0	0
791	100133253_TGI_at	1	36418627	p34	MAP7D1	55700	NM_018067	brown	turquoise	2.18e-15	0	0	0	0.362559	0.129	1	0.32	0	0.31	0	1
792	100122247_TGI_at	1	36525158	p34	THRAP3	9967	BC065519	magenta	magenta	2.28e-06	1	0	1	0.0417338	0	0	0.41	0	0.051	0	0
793	100151594_TGI_at	1	36542395	p34	THRAP3	9967	NM_005119	greenyellow		0.99	0	0	0	0.0268784	0.136	1	0.0037	1	0.0042	0	0
794	100133260_TGI_at	1	36558850	p34	C1orf113	79729	BC101676		turquoise	5.73e-16	0	0	0	0.10245	0	0	0.0017	1	0.00028	1	1
795	100151324_TGI_at	1	36559188	p34	C1orf113	79729	AK026591	turquoise	turquoise	1.13e-09	0	0	0	0.10317	0	0	0.0071	1	0.00081	1	1
796	100149702_TGI_at	1	36562735	p34	C1orf113	79729	NM_024676			0.000106	0	0	0	0.0517316	0	0	0.48	0	0.0055	0	1
797	100129400_TGI_at	1	36567176	p34	C1orf113	79729	ENST00000373137	green	brown	1.74e-15	0	0	0	0.0205907	0	0	0.025	0	0.045	0	1
798	100130053_TGI_at	1	36578124	p34	STK40	83931	NM_032017	grey	grey	1.59e-08	17	0	17	0.294095	0.131	1	0.4	0	0.0073	0	0
799	100159071_TGI_at	1	36582396	p34	STK40	83931	AM392535			5.22e-10	0	0	0	0.022849	0	0	0.83	0	0.0021	0	0
800	100144597_TGI_at	1	36625092	p34		.	DA471676			0.248	0	0	0	-0.0401931	0.131	1	0.28	0	0.0067	0	0
801	100154324_TGI_at	1	36631717	p34	STK40	83931	BI600117			0.00652	0	0	0	0.248718	0	0	0.98	0	0.31	0	0
802	100148238_TGI_at	1	36633989	p34		.	AK094688			0.0527	0	0	0	-0.0076158	0	0	0.73	0	0.15	0	.
803	100138779_TGI_at	1	36650693	p34		.	BU676845			0.0244	0	0	0	-0.0549458	0	0	0.52	0	0.95	0	.
804	100158794_TGI_at	1	36658266	p34	C1orf102	127700	NM_145047	grey	grey	0.00168	0	0	0	0.274261	0.162	1	0.32	0	0.62	0	0
805	100135521_TGI_at	1	36700742	p34	MRPS15	64960	NM_031280	turquoise	blue	8.25e-08	0	0	0	0.455579	0.262	1	0.0032	1	0.23	0	0
806	100127479_TGI_at	1	36702221	p34	MRPS15	64960	DC343925	turquoise	blue	8.57e-08	2	0	2	0.415992	0.202	1	0.016	0	0.17	0	0
807	100160674_TGI_at	1	36704815	p34	CSF3R	1441	NM_000760	peru	turquoise	0.725	0	0	0	0.0906003	0	0	0.0041	1	0.0039	0	0
808	100138077_TGI_at	1	37034494	p34	GRIK3	2899	ENST00000373093			1.48e-13	0	0	0	-0.039227	0	0	0.025	0	0.61	0	0
809	100132296_TGI_at	1	37039593	p34	GRIK3	2899	NM_000831			0.00179	0	0	0	-0.152157	0	0	0.75	0	0.16	0	0
810	100130449_TGI_at	1	37260386	p34		.	BF954003			0.801	0	0	0	-0.0755292	0	0	0.71	0	0.14	0	.
811	100161967_TGI_at	1	37693340	p34		728431	AL162073		grey	2.94e-09	0	0	0	0.354373	0.175	1	0.78	0	0.78	0	.
812	100127309_TGI_at	1	37722248	p34	ZC3H12A	80149	NM_025079	turquoise	blue	7.03e-10	0	0	0	0.0464153	0	0	0.0081	1	0.1	0	0
813	100141870_TGI_at	1	37731467	p34	C1orf149	64769	ENST00000373075	grey	grey	0.628	60	1	59	0.164617	0	0	0.0041	1	0.13	0	0
814	100157803_TGI_at	1	37731758	p34	C1orf149	64769	ENST00000373074	grey	grey	0.172	21	1	20	0.146379	0	0	0.11	0	0.72	0	0
815	100157442_TGI_at	1	37775032	p34	SNIP1	79753	NM_024700	yellow	grey	0.793	1	0	1	0.384318	0.165	1	0.99	0	0.28	0	0
816	100137399_TGI_at	1	37801536	p34	DNALI1	7802	AK225935	grey	grey	1.88e-34	1	1	0	0.0960804	0.167	1	0.0015	1	0.071	0	0
817	100127796_TGI_at	1	37804702	p34	DNALI1	7802	NM_003462	grey	grey	4.55e-23	1	1	0	0.177092	0	0	0.38	0	0.27	0	0
818	100129914_TGI_at	1	37806176	p34	GNL2	29889	NM_013285	pink	grey	1.92e-06	28	0	28	0.34913	0.178	1	0.00067	1	0.015	0	0
819	100142312_TGI_at	1	37849906	p34	RSPO1	284654	NM_001038633			0.104	0	0	0	-0.0177815	0	0	0.067	0	0.76	0	0
820	100122342_TGI_at	1	37920132	p34	C1orf109	54955	NM_017850	red	grey	1.02e-07	2	0	2	0.434543	0.263	1	0.95	0	0.17	0	1
821	100160970_TGI_at	1	37947863	p34	CDCA8	55143	NM_018101	salmon	black	0	10	10	0	0.229681	0	0	0.0046	1	0.0053	0	0
822	100122626_TGI_at	1	37955557	p34	EPHA10	284656	AK131215			0.113	0	0	0	-0.0192397	0	0	0.2	0	0.27	0	0
823	100131682_TGI_at	1	37998854	p34	EPHA10	284656	NM_173641			0.56	0	0	0	-0.0277323	0	0	0.74	0	0.59	0	0
824	100123009_TGI_at	1	38017333	p34		.	XM_060609			0.0075	0	0	0	-0.167367	0	0	0.59	0	0.19	0	.
825	100137554_TGI_at	1	38039066	p34	MANEAL	149175	NM_001031740	turquoise	turquoise	6.69e-25	0	0	0	0.315106	0	0	0.0088	1	0.05	0	0
826	100130385_TGI_at	1	38042237	p34	YRDC	79693	AY286020	yellow	grey	0.0131	5	0	5	0.437563	0.152	1	0.51	0	0.23	0	0
827	100136630_TGI_at	1	38043053	p34		.	AK090770			3.86e-23	0	0	0	0.220648	0	0	0.81	0	0.46	0	.
828	100149038_TGI_at	1	38047313	p34	C1orf122	127687	NM_198446	turquoise	grey	0.715	29	0	29	0.41785	0.189	1	0.13	0	0.39	0	0
829	100142965_TGI_at	1	38048201	p34	MTF1	4520	NM_005955	grey	grey	7.08e-08	1	0	1	0.506552	0.303	1	0.018	0	0.24	0	1
830	100159448_TGI_at	1	38072853	p34	MTF1	4520	BC014454	turquoise	green	0.00635	0	0	0	0.330643	0.169	1	0.16	0	0.29	0	1
831	100152930_TGI_at	1	38099490	p34	INPP5B	3633	NM_005540			5.72e-12	0	0	0	0.106305	0	0	0.46	0	0.42	0	0
832	100123559_TGI_at	1	38100511	p34	INPP5B	3633	ENST00000373024	turquoise	brown	3.78e-06	0	0	0	-0.0452606	0	0	0.036	0	0.64	0	0
833	100159845_TGI_at	1	38152558	p34		.	BX115965			3e-05	0	0	0	-0.0213541	0	0	0.78	0	0.54	0	.
834	100130184_TGI_at	1	38196073	p34	SF3A3	10946	AK128438	turquoise	grey	6.42e-19	0	0	0	0.548434	0.224	1	0.41	0	0.049	0	0
835	100161958_TGI_at	1	38235351	p34	FHL3	2275	NM_004468	brown	turquoise	2.35e-08	0	0	0	0.0319661	0.178	1	0.31	0	0.005	0	0
836	100152142_TGI_at	1	38259662	p34	UTP11L	51118	NM_016037	red	blue	0.242	7	0	7	0.524102	0.297	1	0.28	0	0.36	0	0
837	100149757_TGI_at	1	38283271	p34	POU3F1	5453	L26494			0.187	0	0	0	0.0695267	0	0	0.15	0	0.095	0	.
838	100148111_TGI_at	1	38314840	p34		.	BE252191			0.306	0	0	0	-0.056442	0.121	1	0.49	0	0.35	0	.
839	100141962_TGI_at	1	38447579	p34		339442	BC042675			0.0557	0	0	0	-0.0225479	0	0	0.72	0	0.33	0	.
840	100155420_TGI_at	1	38713724	p34		.	BX115803			9.62e-11	0	0	0	-0.0946291	0	0	0.67	0	0.85	0	.
841	100154100_TGI_at	1	39076812	p34	RRAGC	64121	ENST00000373001	turquoise	grey	3.47e-25	0	0	0	0.395709	0.382	3	0.1	0	0.28	0	0
842	100144225_TGI_at	1	39083799	p34	RRAGC	64121	NM_022157	grey	grey	2.35e-28	0	0	0	0.358815	0.198	1	0.63	0	0.042	0	0
843	100155578_TGI_at	1	39101758	p34	MYCBP	26292	NM_012333			3.42e-20	0	0	0	0.321578	0	0	0.44	0	0.12	0	0
844	100147546_TGI_at	1	39102041	p34	MYCBP	26292	BC008686	grey	grey	7.69e-14	0	0	0	0.437933	0.132	1	0.81	0	0.059	0	0
845	100121727_TGI_at	1	39124153	p34	RHBDL2	54933	NM_017821			6.72e-16	0	0	0	0.178346	0	0	0.66	0	0.042	0	0
846	100150893_TGI_at	1	39151653	p34		.	AF086394			0.0955	0	0	0	0.0642351	0	0	0.086	0	0.38	0	.
847	100125506_TGI_at	1	39230555	p34		.	CB987276			0.866	0	0	0	-0.151834	0.159	1	0.075	0	0.71	0	.
848	100146081_TGI_at	1	39240878	p34	C1orf108	79647	BU150388	yellow	grey	0.0642	0	0	0	0.447746	0.214	1	0.2	0	0.092	0	0
849	100142712_TGI_at	1	39243140	p34	C1orf108	79647	NM_024595	turquoise	blue	4.8e-05	1	0	1	0.322861	0.172	1	0.1	0	0.28	0	0
850	100127612_TGI_at	1	39268724	p34	NDUFS5	4725	NM_004552	grey	blue	0.416	0	0	0	0.361074	0.177	1	0.15	0	0.29	0	0
851	100152376_TGI_at	1	39319957	p34		.	XM_931910	tan		0.037	0	0	0	-0.109098	0	0	0.34	0	0.0043	0	.
852	100127659_TGI_at	1	39654380	p34		643314	NM_015038	greenyellow		0.0164	0	0	0	0.1087	0	0	0.37	0	0.031	0	0
853	100129461_TGI_at	1	39702713	p34	MACF1	23499	AK023821	greenyellow		3.44e-14	0	0	0	0.199937	0	0	0.09	0	0.0051	0	0
854	100152796_TGI_at	1	39723573	p34	MACF1	23499	AK023406	turquoise	grey	1.74e-12	61	0	61	0.500615	0.232	1	0.0014	1	0.74	0	0
855	100128639_TGI_at	1	39724515	p34	MACF1	23499	BG716691	blue	turquoise	1.96e-07	3	0	3	0.367128	0.151	1	0.095	0	0.58	0	0
856	100160297_TGI_at	1	39724620	p34	MACF1	23499	AB029290	blue	turquoise	0.000306	2	0	2	0.387635	0.15	1	0.13	0	0.14	0	0
857	100127846_TGI_at	1	39748762	p34	BMP8A	353500	NM_181809		turquoise	8.37e-10	1	1	0	0.0597119	0	0	0.1	0	0.28	0	0
858	100153696_TGI_at	1	39758038	p34		.	AK024440			0.445	0	0	0	0.0587274	0	0	0.9	0	0.71	0	.
859	100133670_TGI_at	1	39761551	p34		728448	ENST00000331856	turquoise	brown	8.49e-17	0	0	0	0.0627271	0.133	1	0.068	0	0.5	0	1
860	100135889_TGI_at	1	39862651	p34	HEYL	26508	ENST00000372852	brown	turquoise	0.00034	9	6	3	-0.110067	0	0	0.015	0	0.7	0	1
861	100142713_TGI_at	1	39898484	p34	NT5C1A	84618	NM_032526			0.00236	0	0	0	-0.0557969	0	0	0.24	0	0.0075	0	0
862	100143689_TGI_at	1	39917568	p34	HPCAL4	51440	NM_016257			0.381	0	0	0	-0.0433887	0	0	0.63	0	0.27	0	0
863	100152498_TGI_at	1	39987513	p34	PPIE	10450	NM_203456	turquoise	grey	0.139	0	0	0	0.402046	0.188	1	0.31	0	0.12	0	0
864	100125637_TGI_at	1	39991743	p34	PPIE	10450	NM_203457	turquoise	grey	2.46e-08	0	0	0	0.349053	0.217	1	0.022	0	0.35	0	0
865	100158143_TGI_at	1	39995767	p34	BMP8B	656	ENST00000372827	grey	grey	9.86e-24	0	0	0	0.0564791	0.192	1	0.77	0	0.67	0	0
866	100140948_TGI_at	1	39996925	p34	BMP8B	656	NM_001720			2.76e-09	0	0	0	-0.0050115	0.15	1	0.63	0	0.73	0	0
867	100148761_TGI_at	1	40008100	p34	OXCT2	64064	NM_022120			3.23e-08	0	0	0	0.105069	0	0	0.69	0	0.015	0	.
868	100160575_TGI_at	1	40028180	p34		.	BC040967			2.37e-21	0	0	0	-0.0221244	0	0	0.59	0	0.51	0	.
869	100146599_TGI_at	1	40082974	p34	TRIT1	54802	ENST00000388851	grey	grey	1.08e-13	0	0	0	0.352079	0.171	1	0.023	0	0.87	0	0
870	100131194_TGI_at	1	40134042	p34	MYCL1	4610	NM_001033081	blue	red	4.53e-24	23	0	23	0.108296	0.178	1	0.041	0	0.38	0	0
871	100141382_TGI_at	1	40207478	p34	MFSD2	84879	NM_032793	grey	red	1.41e-34	1	1	0	0.216402	0.179	1	0.63	0	0.029	0	0
872	100145808_TGI_at	1	40310358	p34	CAP1	10487	NM_006367	cyan	turquoise	1.64e-09	0	0	0	0.374122	0.241	1	0.027	0	0.04	0	0
873	100140088_TGI_at	1	40311306	p34	PPT1	5538	NM_000310	black	turquoise	6.71e-08	9	0	9	0.301226	0.137	1	0.94	0	0.31	0	1
874	100155068_TGI_at	1	40478846	p34	RLF	6018	NM_012421	greenyellow	grey	2.67e-11	28	0	28	0.484849	0.438	2	0.00053	1	0.0029	0	0
875	100146211_TGI_at	1	40488089	p34	TMCO2	127391	NM_001008740			2.3e-14	0	0	0	0.121923	0	0	0.049	0	0.96	0	0
876	100161332_TGI_at	1	40532115	p34	ZMPSTE24	10269	NM_005857	turquoise	grey	1.55e-23	0	0	0	0.330588	0.201	1	0.046	0	0.94	0	0
877	100124987_TGI_at	1	40537161	p34		.	AK021682			0.237	0	0	0	0.11323	0	0	0.045	0	0.095	0	.
878	100132701_TGI_at	1	40538990	p34	COL9A2	1298	NM_001852	green	coral	1.37e-07	2	0	2	0.107218	0.127	1	0.11	0	0.0067	0	0
879	100124573_TGI_at	1	40628687	p34		.	T90760	turquoise	grey	0.339	0	0	0	0.133936	0	0	0.1	0	0.25	0	.
880	100158570_TGI_at	1	40657365	p34	SMAP1L	64744	BX440696			0.77	0	0	0	0.214364	0	0	0.042	0	0.41	0	0
881	100150873_TGI_at	1	40661244	p34	SMAP1L	64744	NM_022733	grey	grey	0.000436	0	0	0	0.35765	0.188	1	0.26	0	0.72	0	0
882	100127755_TGI_at	1	40701603	p34	ZNF643	65243	NM_023070			2.59e-30	0	0	0	0.175974	0	0	0.00072	1	0.0019	1	.
883	100123792_TGI_at	1	40734239	p34	ZNF642	339559	NM_198494	grey	grey	5.73e-22	0	0	0	0.257089	0	0	0.9	0	0.9	0	1
884	100152562_TGI_at	1	40753726	p34	C1orf176	64789	ENST00000358527	turquoise	grey	6.21e-23	0	0	0	0.372882	0.186	1	0.0058	1	0.54	0	0
885	100152304_TGI_at	1	40754406	p34	C1orf176	64789	NM_022774			2.17e-17	0	0	0	0.288757	0.287	2	0.038	0	0.46	0	0
886	100140318_TGI_at	1	40785958	p34	ZNF684	127396	NM_152373	grey	grey	0.347	1	1	0	0.33036	0.118	1	0.0043	1	0.044	0	.
887	100144776_TGI_at	1	40859257	p34	RIMS3	9783	NM_014747	green	grey	2.45e-19	0	0	0	0.188304	0	0	0.87	0	0.97	0	0
888	100160691_TGI_at	1	40930085	p34		.	ENST00000325093			9.37e-05	0	0	0	-0.0889893	0	0	0.11	0	0.015	0	.
889	100122848_TGI_at	1	41009629	p34	NFYC	4802	NM_014223	grey	grey	1.93e-28	3	0	3	0.399464	0.288	1	0.11	0	0.0038	0	0
890	100155576_TGI_at	1	41075087	p34	KCNQ4	9132	NM_172163			0.0696	0	0	0	-0.168221	0	0	0.0069	1	0.065	0	0
891	100127679_TGI_at	1	41078385	p34	KCNQ4	9132	ENST00000347132			5.12e-12	0	0	0	-0.0544928	0.121	1	0.28	0	0.52	0	0
892	100128812_TGI_at	1	41099623	p34	CITED4	163732	NM_133467	grey60	grey	1.92e-05	0	0	0	0.114575	0	0	0.35	0	0.37	0	.
893	100124149_TGI_at	1	41246377	p34	CTPS	1503	ENST00000372616	blue	grey	1.51e-18	2	0	2	0.376769	0.156	1	0.00012	1	0.044	0	0
894	100147193_TGI_at	1	41254195	p34	SLFNL1	200172	NM_144990			0.264	0	0	0	-0.0130266	0	0	0.057	0	0.0064	0	0
895	100151896_TGI_at	1	41265772	p34	SCMH1	22955	NM_012236	turquoise	blue	1.25e-06	12	0	12	0.267026	0.151	1	0.00019	1	0.0089	0	1
896	100129728_TGI_at	1	41318106	p34		.	BX098125			0.246	0	0	0	-0.018039	0	0	0.3	0	0.055	0	0
897	100131933_TGI_at	1	41717299	p34	EDN2	1907	NM_001956			1.58e-12	0	0	0	0.179895	0	0	0.085	0	0.16	0	0
898	100122363_TGI_at	1	41745232	p34	HIVEP3	59269	ENST00000372584	turquoise	tan	0.12	1	0	1	0.14776	0.164	1	0.027	0	0.7	0	0
899	100131992_TGI_at	1	41745515	p34	HIVEP3	59269	BC080552			0.00914	1	1	0	0.232264	0.121	1	0.25	0	0.45	0	0
900	100144637_TGI_at	1	41748641	p34	HIVEP3	59269	NM_024503	grey60	yellow	0.000816	0	0	0	0.0268044	0	0	0.11	0	0.12	0	0
901	100154507_TGI_at	1	42085738	p34	HIVEP3	59269	BC046120	grey	grey	0.000264	9	7	2	0.351872	0.158	1	0.38	0	0.0041	0	0
902	100160275_TGI_at	1	42275095	p34		.	BX119429			0.00509	0	0	0	-0.0750257	0	0	0.63	0	0.011	0	.
903	100154992_TGI_at	1	42392863	p34	GUCA2B	2981	NM_007102	grey	grey	0.062	0	0	0	0.102147	0	0	0.0077	1	0.48	0	0
904	100141513_TGI_at	1	42402010	p34	GUCA2A	2980	NM_033553		grey	0.000264	0	0	0	0.0130571	0	0	0.36	0	0.94	0	0
905	100123017_TGI_at	1	42411539	p34		.	XM_303211			3.44e-06	0	0	0	-0.0725197	0	0	0.88	0	0.00062	1	.
906	100156297_TGI_at	1	42415157	p34	FOXJ3	22887	NM_014947	turquoise	blue	0.29	2	0	2	0.467036	0.327	1	0.067	0	0.0058	0	0
907	100137853_TGI_at	1	42653116	p34	FAM80A	284716	NM_173642		grey	1.37e-07	0	0	0	0.149403	0	0	0.02	0	0.7	0	0
908	100157389_TGI_at	1	42655772	p34	FAM80A	284716	DB325078			0.067	0	0	0	0.0184509	0.159	1	0.036	0	0.24	0	0
909	100132010_TGI_at	1	42670194	p34	ZMYND12	84217	NM_032257	blue	red	9.05e-05	31	0	31	0.225851	0	0	0.014	0	0.00069	1	0
910	100151041_TGI_at	1	42711499	p34	RP4-692D3.1	728621	CB853643	grey	grey	0.033	0	0	0	0.192909	0	0	0.5	0	0.085	0	1
911	100150347_TGI_at	1	42738028	p34	TMSL1	7115	BC090885			7.14e-06	0	0	0	-0.0366377	0	0	0.02	0	0.31	0	.
912	100144791_TGI_at	1	42775790	p34	RP4-692D3.1	728621	NM_025030			0.345	0	0	0	-0.0252206	0	0	0.5	0	0.45	0	1
913	100133470_TGI_at	1	42888027	p34	RP4-692D3.1	728621	NM_001080850			0.000355	0	0	0	0.0416785	0	0	0.15	0	0.056	0	1
914	100150815_TGI_at	1	42906000	p34	PPIH	10465	NM_006347	turquoise	blue	7.54e-30	0	0	0	0.257062	0	0	0.58	0	0.08	0	0
915	100127510_TGI_at	1	42970365	p34		.	AV705575			3.43e-14	0	0	0	0.0045344	0.156	1	0.96	0	0.24	0	0
916	100150479_TGI_at	1	42971817	p34	CLDN19	149461	NM_148960			1.51e-11	0	0	0	-0.016107	0	0	0.88	0	0.14	0	0
917	100124860_TGI_at	1	42985079	p34	LEPRE1	64175	NM_022356	turquoise		0.0332	0	0	0	0.17484	0	0	0.0034	1	0.00097	1	1
918	100140109_TGI_at	1	43013711	p34	C1orf50	79078	NM_024097	grey	grey	5.77e-35	0	0	0	0.326728	0.196	1	0.12	0	0.51	0	1
919	100134413_TGI_at	1	43028522	p34		.	AK095635			3.11e-27	0	0	0	-0.0503006	0	0	0.72	0	0.54	0	0
920	100157501_TGI_at	1	43050145	p34	CCDC23	374969	NM_199342	red	pink	7.9e-10	14	1	13	0.190326	0.228	2	0.17	0	0.075	0	0
921	100145582_TGI_at	1	43051279	p34		.	DA728234			2.51e-13	0	0	0	0.225727	0	0	0.47	0	0.38	0	.
922	100130664_TGI_at	1	43082906	p34	ERMAP	114625	NM_001017922	grey	grey	0.995	0	0	0	0.194546	0.186	1	0.21	0	0.16	0	0
923	100141920_TGI_at	1	43090442	p34	ZNF691	51058	NM_015911	turquoise	grey	1.38e-28	0	0	0	0.354501	0.282	2	0.75	0	0.46	0	0
924	100122741_TGI_at	1	43126737	p34		339539	BC043541			0.00355	0	0	0	-0.0725087	0	0	0.75	0	0.00076	1	.
925	100142857_TGI_at	1	43129547	p34		.	XM_941328			0.000264	0	0	0	-0.0175123	0	0	0.65	0	0.28	0	.
926	100146898_TGI_at	1	43164231	p34	SLC2A1	6513	NM_006516	coral	turquoise	8.83e-16	3	1	2	0.18635	0	0	0.078	0	2.5e-05	1	0
927	100148849_TGI_at	1	43205088	p34		440584	BQ025017			7.79e-14	0	0	0	0.241307	0	0	0.76	0	0.068	0	.
928	100156032_TGI_at	1	43220159	p34		.	AK002028			0.28	0	0	0	0.00492279	0	0	0.012	0	0.28	0	0
929	100151128_TGI_at	1	43403969	p34	EBNA1BP2	10969	NM_006824	turquoise	grey	1.42e-08	14	0	14	0.303754	0.396	3	0.11	0	0.75	0	0
930	100134853_TGI_at	1	43448689	p34	WDR65	149465	NM_152498			0.927	0	0	0	0.133926	0	0	0.18	0	0.26	0	.
931	100137657_TGI_at	1	43480027	p34		.	ENST00000315972			0.0804	0	0	0	-0.0743518	0	0	0.073	0	0.42	0	.
932	100123734_TGI_at	1	43482625	p34		.	ENST00000372493			0.0445	0	0	0	-0.0421289	0	0	0.04	0	0.0001	1	0
933	100123340_TGI_at	1	43511995	p34	TMEM125	128218	NM_144626	brown	grey	0.214	22	0	22	-0.29512	0	0	0.35	0	0.18	0	1
934	100142839_TGI_at	1	43520464	p34	C1orf210	149466	NM_182517	grey	grey	3.76e-08	0	0	0	-0.06894	0.122	1	0.3	0	0.037	0	0
935	100141909_TGI_at	1	43560658	p34	TIE1	7075	NM_005424	grey	turquoise	0.201	15	4	11	0.0023909	0	0	0.012	0	0.29	0	0
936	100128656_TGI_at	1	43592376	p34	MPL	4352	NM_005373	blue	grey	7.96e-06	4	0	4	0.303479	0.153	1	0.0066	1	0.84	0	0
937	100134855_TGI_at	1	43599830	p34	CDC20	991	NM_001255		black	3.67e-43	25	25	0	0.215542	0.125	1	0.0013	1	0.032	0	0
938	100140266_TGI_at	1	43602046	p34	ELOVL1	64834	NM_022821	grey	grey	2.8e-45	0	0	0	0.280331	0.151	1	0.85	0	0.017	0	0
939	100158454_TGI_at	1	43622511	p34	MED8	112950	NM_052877	grey	grey	1.88e-21	0	0	0	0.509368	0.343	2	0.96	0	0.99	0	0
940	100134608_TGI_at	1	43650655	p34	C1orf84	149469	ENST00000310739			0.705	0	0	0	-0.0270177	0	0	0.032	0	0.00099	1	.
941	100126193_TGI_at	1	43659526	p34	KIAA0467	23334	NM_015284			0.0048	0	0	0	0.10454	0.256	2	0.11	0	0.24	0	0
942	100152014_TGI_at	1	43667361	p34	KIAA0467	23334	NM_001012960			0.000444	0	0	0	0.0308723	0.151	1	0.00048	1	0.011	0	0
943	100125852_TGI_at	1	43674314	p34		.	AK097620			0.0296	0	0	0	0.0253014	0	0	0.0058	1	0.064	0	.
944	100135715_TGI_at	1	43689217	p34	KIAA0467	23334	ENST00000372438	turquoise	brown	0.253	0	0	0	0.0364127	0	0	0.14	0	0.97	0	0
945	100131912_TGI_at	1	43859887	p34	PTPRF	5792	BC048768	grey	grey	1.4e-11	0	0	0	0.30412	0.166	1	0.25	0	0.8	0	1
946	100125949_TGI_at	1	43861545	p34	PTPRF	5792	NM_130440	grey	grey	0	0	0	0	0.335739	0	0	0.00028	1	0.73	0	1
947	100145408_TGI_at	1	43939440	p34	JMJD2A	9682	BC002558	grey	grey	1.15e-33	0	0	0	0.427077	0.275	2	0.21	0	0.68	0	1
948	100133946_TGI_at	1	44158930	p34	ST3GAL3	6487	ENST00000332628			2.46e-16	0	0	0	0.219094	0.183	1	0.18	0	0.29	0	0
949	100144789_TGI_at	1	44175179	p34	ARTN	9048	NM_057091			0.000457	0	0	0	-0.0032005	0.128	1	0.0032	1	0.096	0	0
950	100146272_TGI_at	1	44182834	p34		.	AW015870			3.51e-20	0	0	0	0.0243298	0.188	1	0.4	0	0.006	0	.
951	100161070_TGI_at	1	44204279	p34	IPO13	9670	NM_014652	turquoise	grey	5.45e-34	0	0	0	0.374733	0.303	1	0.23	0	0.9	0	0
952	100156410_TGI_at	1	44211276	p34	DPH2	1802	NM_001039589	wheat	grey	1.48e-20	13	0	13	0.364143	0.157	1	0.99	0	0.88	0	0
953	100136768_TGI_at	1	44215645	p34	ATP6V0B	533	NM_001039457	turquoise	blue	1.59e-11	10	0	10	0.399137	0.214	1	0.57	0	0.45	0	0
954	100162203_TGI_at	1	44229134	p34	B4GALT2	8704	NM_003780	turquoise	green	8.33e-13	0	0	0	0.0569385	0	0	0.1	0	0.0098	0	0
955	100150861_TGI_at	1	44234519	p34	CCDC24	149473	NM_152499	turquoise	blue	1.1e-09	0	0	0	0.115229	0	0	0.28	0	0.86	0	.
956	100146501_TGI_at	1	44235086	p34	SLC6A9	6536	NM_001024845	grey	grey	3.49e-25	0	0	0	0.0941762	0.154	1	0.77	0	0.057	0	0
957	100131949_TGI_at	1	44342959	p34		.	BC031250			0.756	0	0	0	-0.0296458	0	0	0.26	0	0.083	0	.
958	100124241_TGI_at	1	44373111	p34	KLF17	128209	NM_173484			0.00373	0	0	0	-0.0133	0	0	0.18	0	0.41	0	0
959	100141694_TGI_at	1	44389387	p34		.	ENST00000296400			0.0299	0	0	0	-0.0026367	0	0	0.22	0	0.0056	0	.
960	100162125_TGI_at	1	44458166	p34	DMAP1	55929	NM_019100	grey	grey	5.99e-10	0	0	0	0.389656	0.216	1	0.28	0	0.66	0	0
961	100146102_TGI_at	1	44472786	p34	PRNPIP	79033	NM_024066	turquoise	grey	2.9e-30	6	0	6	0.497153	0.385	2	0.023	0	0.75	0	0
962	100153092_TGI_at	1	44482139	p34		.	BQ347127			0.0119	0	0	0	-0.0658739	0	0	0.3	0	0.013	0	.
963	100122909_TGI_at	1	44873821	p34	TMEM53	79639	ENST00000372244	grey	grey	2.58e-05	0	0	0	0.361981	0.138	1	0.97	0	0.55	0	0
964	100158097_TGI_at	1	44889686	p34	C1orf164	55182	NM_018150	grey	green	3.86e-42	0	0	0	0.184659	0.133	1	0.38	0	0.0011	1	0
965	100138187_TGI_at	1	44891821	p34	TMEM53	79639	ENST00000372237	blue	grey	0.00105	0	0	0	0.0990162	0	0	0.028	0	0.87	0	0
966	100133844_TGI_at	1	44893077	p34	TMEM53	79639	CR457348	turquoise	grey	4.24e-20	3	0	3	0.242493	0	0	0.35	0	0.16	0	0
967	100122026_TGI_at	1	44963641	p34		339541	ENST00000357508	turquoise	brown	2.39e-16	16	1	15	0.104731	0	0	0.14	0	0.59	0	0
968	100133601_TGI_at	1	45005683	p34	KIF2C	11004	NM_006845		black	1.12e-44	38	38	0	0.265004	0.119	1	0.0014	1	0.014	0	0
969	100151186_TGI_at	1	45013940	p34	KIF2C	11004	BX507022			0.0289	0	0	0	-0.0739727	0	0	0.27	0	0.036	0	0
970	100160820_TGI_at	1	45018850	p34		644790	XM_927887	turquoise	grey60	0.982	0	0	0	-0.228369	0.32	2	0.18	0	0.003	0	0
971	100125472_TGI_at	1	45022143	p34	BEST4	266675	NM_153274			2.48e-14	0	0	0	0.0958466	0	0	0.063	0	0.49	0	0
972	100161885_TGI_at	1	45043872	p34	PLK3	1263	NM_004073	pink	turquoise	8.99e-31	0	0	0	0.117308	0.126	1	0.0039	1	0.033	0	0
973	100135794_TGI_at	1	45053344	p34		149478	AK056150	turquoise	turquoise	1.74e-20	9	0	9	0.0850776	0	0	0.47	0	0.27	0	0
974	100121682_TGI_at	1	45057548	p34		.	AW383191	turquoise	brown	0.000875	1	1	0	0.0379874	0	0	0.0033	1	0.33	0	.
975	100140052_TGI_at	1	45062715	p34	PTCH2	8643	NM_003738			0.208	0	0	0	-0.0340754	0	0	0.79	0	0.028	0	0
976	100147488_TGI_at	1	45082467	p34		.	AI819375			0.361	0	0	0	0.0645477	0	0	0.5	0	0.61	0	.
977	100162412_TGI_at	1	45108275	p34		.	AK054784			0.022	0	0	0	-0.167762	0	0	0.0028	1	0.16	0	.
978	100148669_TGI_at	1	45115531	p34	EIF2B3	8891	NM_020365	yellow	blue	0.00422	0	0	0	0.469832	0.184	1	0.26	0	0.25	0	0
979	100155756_TGI_at	1	45117326	p34		.	R51855			0.0815	0	0	0	-0.0793262	0	0	0.33	0	0.16	0	.
980	100137435_TGI_at	1	45226755	p34		128192	XM_060887			0.227	0	0	0	-0.0958481	0	0	0.045	0	0.24	0	.
981	100142952_TGI_at	1	45241101	p34	HECTD3	79654	NM_024602	sienna	blue	0.968	1	0	1	0.343831	0.286	2	0.62	0	0.56	0	0
982	100140845_TGI_at	1	45253300	p34	UROD	7389	NM_000374	grey	blue	0.0888	0	0	0	0.490753	0.312	1	0.087	0	0.86	0	0
983	100122023_TGI_at	1	45254979	p34	ZSWIM5	57643	NM_020883	grey	grey	1.67e-34	6	1	5	0.179852	0.263	2	0.3	0	0.0089	0	0
984	100126089_TGI_at	1	45543550	p34		400752	ENST00000372127			4.18e-11	0	0	0	0.0293283	0	0	0.05	0	0.87	0	.
985	100131637_TGI_at	1	45566626	p34	HPDL	84842	NM_032756			2.38e-25	0	0	0	-0.0906655	0	0	0.1	0	0.14	0	0
986	100139617_TGI_at	1	45568735	p34	MUTYH	4595	NM_012222	turquoise	brown	4.55e-13	0	0	0	0.235277	0.137	1	0.059	0	0.58	0	0
987	100159928_TGI_at	1	45581568	p34	TOE1	114034	NM_025077	lightyellow	grey	0.253	0	0	0	0.403986	0.237	1	0.0044	1	0.57	0	1
988	100138428_TGI_at	1	45582476	p34	TESK2	10420	NM_007170	blue		0.956	14	0	14	0.394299	0.151	1	0.0068	1	0.86	0	0
989	100155840_TGI_at	1	45623522	p34		.	BG435448			0.571	0	0	0	-0.0413226	0	0	0.43	0	0.52	0	.
990	100122344_TGI_at	1	45732505	p34		126661	AK054714	yellow	black	4.69e-42	0	0	0	0.319885	0.254	2	0.047	0	0.55	0	0
991	100125362_TGI_at	1	45748980	p34	MMACHC	25974	NM_015506	blue	red	0.0311	4	0	4	0.274619	0	0	0.0041	1	0.0055	0	0
992	100129744_TGI_at	1	45807322	p34	AKR1A1	10327	NM_153326	blue	grey	5.75e-05	32	0	32	0.521281	0.26	1	0.00033	1	0.03	0	1
993	100148437_TGI_at	1	45821466	p34		.	AK128017			2.66e-27	0	0	0	0.327496	0.166	1	0.42	0	0.48	0	0
994	100139335_TGI_at	1	45856889	p34	NASP	4678	NM_172164	turquoise	black	4.9e-14	0	0	0	0.348856	0.26	2	0.49	0	0.85	0	0
995	100128898_TGI_at	1	45858717	p34	CCDC17	149483	NM_152500	turquoise	brown	0.167	2	0	2	0.232687	0	0	0.78	0	0.76	0	0
996	100148206_TGI_at	1	45869141	p34	GPBP1L1	60313	ENST00000355105	blue	grey	2.41e-08	10	0	10	0.573367	0.375	2	0.058	0	0.65	0	0
997	100141922_TGI_at	1	45876032	p34		.	BC016780	turquoise	blue	4.2e-17	0	0	0	-0.0475194	0	0	0.54	0	0.88	0	.
998	100130222_TGI_at	1	45932378	p34	TMEM69	51249	NM_016486	grey	grey	1.48e-34	0	0	0	0.400987	0.216	1	0.016	0	0.008	0	.
999	100144350_TGI_at	1	45937440	p34	IPP	3652	NM_005897			9.54e-19	0	0	0	0.207007	0	0	0.93	0	0.032	0	0
1000	100158466_TGI_at	1	45945474	p34	IPP	3652	AK023880	grey	grey	5.25e-12	0	0	0	0.33159	0.212	1	0.61	0	0.094	0	0
1001	100160287_TGI_at	1	46262834	p34		.	CB241435			0.00144	0	0	0	0.213573	0	0	0.015	0	0.056	0	.
1002	100130877_TGI_at	1	46267461	p34		.	AK025352			0.676	0	0	0	0.00828657	0	0	0.18	0	0.22	0	0
1003	100132493_TGI_at	1	46274004	p34	MAST2	23139	NM_015112	turquoise	blue	1.48e-14	0	0	0	0.163199	0.179	1	0.029	0	0.076	0	0
1004	100125175_TGI_at	1	46278717	p34	PIK3R3	8503	NM_003629	cyan	grey	1.54e-11	0	0	0	0.263812	0	0	0.3	0	0.0055	0	1
1005	100137750_TGI_at	1	46375048	p34		.	AA993332			5.67e-35	0	0	0	0.276289	0.184	1	0.89	0	0.016	0	.
1006	100141473_TGI_at	1	46423684	p34	TSPAN1	10103	NM_005727	turquoise	greenyellow	0.0161	3	1	2	0.097905	0.195	1	0.21	0	0.5	0	0
1007	100131220_TGI_at	1	46427361	p34	POMGNT1	55624	NM_017739	grey	grey	9.31e-28	3	0	3	0.378358	0.247	1	0.025	0	0.93	0	0
1008	100140788_TGI_at	1	46436964	p34		652148	XM_945224			0.206	0	0	0	0.00021926	0	0	0.62	0	0.012	0	.
1009	100140342_TGI_at	1	46458294	p34	C1orf190	541468	BC034422	grey	brown	0.22	0	0	0	0.0884455	0	0	0.98	0	0.56	0	1
1010	100125644_TGI_at	1	46459306	p34	C1orf190	541468	NM_001013615	grey		0.732	0	0	0	0.103562	0.138	1	0.3	0	0.26	0	1
1011	100126147_TGI_at	1	46514756	p33	RAD54L	8438	NM_003579		black	3.14e-42	6	6	0	0.22576	0.146	1	0.12	0	0.014	0	0
1012	100157791_TGI_at	1	46516935	p33	LRRC41	10489	NM_006369	grey	grey	3.34e-11	0	0	0	0.309079	0	0	0.28	0	6e-06	1	0
1013	100129473_TGI_at	1	46523054	p33	LRRC41	10489	AK024051			1.22e-17	77	76	1	0.133012	0.126	1	0.043	0	0.0016	1	0
1014	100131690_TGI_at	1	46601944	p33	NSUN4	387338	BX648592	turquoise	blue	1.34e-08	6	0	6	0.322474	0.169	1	0.01	1	0.16	0	1
1015	100148690_TGI_at	1	46603068	p33	NSUN4	387338	NM_199044	sienna	grey	7.4e-15	0	0	0	0.26606	0.295	2	0.41	0	0.17	0	1
1016	100121714_TGI_at	1	46618513	p33		.	BM713638			0.0506	0	0	0	-0.0177659	0	0	0.4	0	0.94	0	.
1017	100133585_TGI_at	1	46651278	p33	FAAH	2166	NM_001441	turquoise	grey	1.91e-24	19	0	19	0.213004	0.173	1	0.6	0	0.039	0	0
1018	100144123_TGI_at	1	46685421	p33		.	BC021746			0.569	0	0	0	-0.0359843	0	0	0.37	0	0.23	0	.
1019	100159722_TGI_at	1	46752032	p33	DMBX1	127343	NM_147192			1.64e-05	0	0	0	-0.0908732	0	0	0.25	0	0.01	0	0
1020	100149648_TGI_at	1	46771535	p33		.	RSE_00000885024			0.618	0	0	0	-0.0931683	0.123	1	0.73	0	0.0055	0	0
1021	100158730_TGI_at	1	46773473	p33		.	BX103892			0.0779	0	0	0	-0.103364	0	0	0.57	0	0.91	0	.
1022	100132442_TGI_at	1	46786688	p33	KNCN	148930	NM_001097611			0.000397	0	0	0	-0.0693327	0	0	0.34	0	0.56	0	0
1023	100156707_TGI_at	1	46795995	p33	MKNK1	8569	NM_003684	turquoise	brown	0.18	0	0	0	0.137157	0.142	1	0.079	0	0.94	0	0
1024	100138563_TGI_at	1	46808189	p33		.	AK097731			0.0557	0	0	0	-0.0220247	0	0	0.057	0	0.014	0	.
1025	100160899_TGI_at	1	46846339	p33	MOBKL2C	148932	NM_201403	grey	grey	7.7e-10	0	0	0	0.252643	0.146	1	0.66	0	0.83	0	0
1026	100146719_TGI_at	1	46871248	p33	ATPAF1	64756	NM_022745	grey	turquoise	0.0146	0	0	0	0.288366	0	0	0.0042	1	0.6	0	0
1027	100159406_TGI_at	1	46873710	p33	ATPAF1	64756	AK026004	blue	turquoise	4.32e-13	1	0	1	0.434339	0.254	1	0.016	0	0.06	0	0
1028	100135698_TGI_at	1	46911506	p33		374973	ENST00000334122			3.67e-05	0	0	0	-0.0259978	0	0	0.85	0	0.092	0	0
1029	100151648_TGI_at	1	46913813	p33	KIAA0494	9813	NM_014774	turquoise	grey	9.13e-06	0	0	0	0.373782	0.219	1	0.089	0	0.95	0	0
1030	100130940_TGI_at	1	46915180	p33	KIAA0494	9813	AK001487	grey	grey	1.05e-18	0	0	0	0.466561	0.467	2	0.26	0	0.98	0	0
1031	100144728_TGI_at	1	47057261	p33	CYP4B1	1580	NM_001099772			0.00135	0	0	0	0.0121159	0	0	0.99	0	0.072	0	0
1032	100161708_TGI_at	1	47096594	p33		163720	AK097373			2.8e-10	0	0	0	-0.100493	0	0	0.38	0	0.013	0	.
1033	100141435_TGI_at	1	47167667	p33	CYP4A11	1579	NM_000778	grey	red	0	1	1	0	0.0554947	0	0	0.11	0	0.001	1	1
1034	100124245_TGI_at	1	47236045	p33		.	XM_171316			2.79e-15	0	0	0	0.0337406	0	0	0.99	0	0.31	0	.
1035	100152364_TGI_at	1	47288692	p33	CYP4X1	260293	NM_178033	grey	grey	1.94e-10	0	0	0	0.209467	0	0	0.54	0	0.03	0	0
1036	100161719_TGI_at	1	47383525	p33		.	X71480			9.44e-13	0	0	0	0.05683	0	0	0.28	0	0.34	0	.
1037	100142699_TGI_at	1	47418103	p33		.	AI734006	turquoise	grey	4.86e-32	0	0	0	0.107162	0.118	1	0.64	0	0.11	0	.
1038	100142534_TGI_at	1	47422668	p33	PDZK1IP1	10158	NM_005764	brown	grey	2.41e-18	92	0	92	0.110921	0	0	0.45	0	0.018	0	0
1039	100121732_TGI_at	1	47427603	p33		.	T86719			0.0384	0	0	0	-0.112152	0	0	0.29	0	0.99	0	.
1040	100161832_TGI_at	1	47454795	p33	TAL1	6886	NM_003189	grey	turquoise	1.69e-09	12	12	0	-0.0050557	0.155	1	0.43	0	0.89	0	0
1041	100142755_TGI_at	1	47468738	p33		.	BC040537	turquoise		2.23e-08	0	0	0	0.00762867	0.12	1	0.032	0	0.82	0	.
1042	100154413_TGI_at	1	47488645	p33	STIL	6491	NM_003035	green	black	0	5	5	0	0.36458	0.218	1	0.37	0	0.78	0	0
1043	100156963_TGI_at	1	47615766	p33	CMPK	51727	AF112216	turquoise	brown	6.11e-11	0	0	0	0.340448	0.145	1	0.43	0	0.58	0	1
1044	100153046_TGI_at	1	47616765	p33	CMPK	51727	NM_016308	turquoise	grey	7.45e-22	0	0	0	0.544957	0.348	1	0.89	0	0.18	0	1
1045	100130772_TGI_at	1	47655977	p33	FOXE3	2301	NM_012186			0.000392	0	0	0	0.00552479	0	0	0.12	0	0.25	0	0
1046	100143063_TGI_at	1	47670910	p33		84793	BC006113			1.02e-36	0	0	0	0.280313	0.151	1	0.75	0	0.94	0	0
1047	100160469_TGI_at	1	47678501	p33	FOXD2	2306	NM_004474	salmon	grey	1.41e-38	7	7	0	0.265944	0.182	1	0.086	0	0.13	0	0
1048	100134070_TGI_at	1	47999159	p33		284542	AK090467	grey	grey	3.23e-05	0	0	0	0.132501	0	0	0.016	0	0.55	0	.
1049	100128230_TGI_at	1	48058178	p33		.	AK093492			0.309	0	0	0	0.0256519	0	0	0.02	0	0.53	0	.
1050	100123960_TGI_at	1	48124596	p33		388630	AI262958			0.154	0	0	0	0.0382819	0	0	0.33	0	0.1	0	0
1051	100141429_TGI_at	1	48309502	p33		.	CR738532			0.121	0	0	0	0.00330314	0	0	0.33	0	0.098	0	.
1052	100159287_TGI_at	1	48342173	p33		.	ENST00000361304			5.61e-09	0	0	0	-0.0850113	0	0	0.13	0	0.02	0	.
1053	100143401_TGI_at	1	48370113	p33		.	BX118767			0.000357	0	0	0	-0.0289117	0	0	0.0089	1	0.85	0	.
1054	100129323_TGI_at	1	48404863	p33		391037	XM_941592			0.0371	0	0	0	-0.213277	0	0	0.022	0	0.019	0	0
1055	100132745_TGI_at	1	48427797	p33		.	BX092410			0.0976	0	0	0	-0.0568307	0.127	1	0.94	0	0.5	0	.
1056	100123421_TGI_at	1	48486565	p33	SLC5A9	200010	NM_001011547	grey	grey	4.82e-15	2	0	2	0.0229752	0	0	0.022	0	0.81	0	0
1057	100126505_TGI_at	1	48540497	p33	SPATA6	54558	NM_019073	turquoise	grey	0.888	0	0	0	0.243434	0.176	1	0.039	0	0.63	0	0
1058	100154101_TGI_at	1	48771443	p33	AGBL4	84871	ENST00000371839			2.21e-23	0	0	0	0.156145	0	0	0.23	0	0.96	0	0
1059	100135111_TGI_at	1	48822435	p33	AGBL4	84871	AK027348			2.47e-08	0	0	0	-0.0513698	0	0	0.28	0	0.52	0	0
1060	100128106_TGI_at	1	48985859	p33	C1orf165	79656	NM_024603	brown	tan	3.58e-05	3	0	3	0.117548	0	0	0.25	0	0.39	0	0
1061	100152024_TGI_at	1	49349882	p33		.	AA992826			0.000431	0	0	0	0.0706324	0	0	0.22	0	0.073	0	.
1062	100163195_TGI_at	1	49928886	p33		.	AF075049			0.889	0	0	0	-0.0076362	0	0	0.78	0	0.44	0	.
1063	100152611_TGI_at	1	50084376	p33		.	hCT29435.3			0.0992	0	0	0	-0.0496418	0.125	1	0.06	0	0.038	0	.
1064	100153694_TGI_at	1	50413313	p33		.	BG533339	blue	grey	0.025	0	0	0	0.0982312	0	0	0.086	0	0.91	0	0
1065	100136146_TGI_at	1	50437643	p33	ELAVL4	1996	NM_021952			0.028	0	0	0	0.0372731	0	0	0.0021	1	0.075	0	0
1066	100143524_TGI_at	1	50637687	p33		.	XM_210128			0.349	0	0	0	-0.063352	0	0	0.11	0	0.81	0	.
1067	100146503_TGI_at	1	50656112	p33	DMRTA2	63950	NM_032110			0.000391	0	0	0	0.0514891	0.22	1	0.82	0	0.85	0	0
1068	100139873_TGI_at	1	50678193	p33	FAF1	11124	ENST00000371787	turquoise		1.82e-09	0	0	0	0.359216	0.158	1	0.027	0	0.36	0	0
1069	100156815_TGI_at	1	50704844	p33	FAF1	11124	NM_007051	grey	grey	5.36e-30	0	0	0	0.518258	0.297	1	0.037	0	0.37	0	0
1070	100150032_TGI_at	1	50704923	p33		.	AI015404			0.0203	0	0	0	0.12067	0	0	0.58	0	0.74	0	.
1071	100147593_TGI_at	1	51193298	p33		51336	AF242772			0.179	0	0	0	0.148154	0	0	0.034	0	0.0054	0	.
1072	100137735_TGI_at	1	51212710	p33	CDKN2C	1031	NM_001262	brown	black	0	160	11	149	0.345599	0.28	2	0.0075	1	0.6	0	1
1073	100135312_TGI_at	1	51251401	p33		.	AI379057	blue	grey	1.17e-32	8	0	8	0.27495	0.127	1	0.025	0	0.22	0	.
1074	100141519_TGI_at	1	51386054	p32	C1orf185	284546	ENST00000371760			0.545	0	0	0	0.0649133	0	0	0.16	0	0.68	0	0
1075	100158169_TGI_at	1	51511464	p32	RNF11	26994	NM_014372	grey	grey	1.74e-13	0	0	0	0.481671	0.272	1	0.91	0	0.5	0	0
1076	100160951_TGI_at	1	51525763	p32	C1orf34	22996	NM_001080494	salmon	grey	1.22e-28	0	0	0	0.192584	0	0	0.53	0	0.64	0	1
1077	100140992_TGI_at	1	51592783	p32	EPS15	2060	NM_001981	green	tan	0.00412	0	0	0	0.319925	0.177	1	0.26	0	0.94	0	1
1078	100155271_TGI_at	1	51593886	p32	EPS15	2060	Z29064	turquoise	green	0.48	0	0	0	0.472725	0.305	1	0.47	0	0.47	0	1
1079	100132562_TGI_at	1	51733878	p32		.	DB345551			0.00149	0	0	0	0.175322	0	0	0.71	0	0.028	0	.
1080	100159075_TGI_at	1	51778241	p32		.	BF662983	grey	grey	1.78e-12	1	0	1	0.207314	0.137	1	0.12	0	0.23	0	.
1081	100149209_TGI_at	1	51802482	p32		.	XM_497674			0.00947	0	0	0	0.127864	0	0	0.09	0	0.067	0	.
1082	100141141_TGI_at	1	51889410	p32		.	AK096108			1.4e-05	0	0	0	-0.11707	0	0	0.83	0	0.71	0	.
1083	100160587_TGI_at	1	51945777	p32		.	RSE_00000888439			0.0483	0	0	0	-0.055588	0	0	0.18	0	0.00079	1	0
1084	100145091_TGI_at	1	51996311	p32	OSBPL9	114883	AL691696	turquoise	green	3.42e-07	0	0	0	0.0877115	0	0	0.57	0	0.86	0	1
1085	100157403_TGI_at	1	52026360	p32	OSBPL9	114883	NM_148906	turquoise	grey	8.6e-12	0	0	0	0.307857	0.131	1	0.29	0	0.63	0	1
1086	100147931_TGI_at	1	52028687	p32	NRD1	4898	NM_002525	turquoise	grey	1e-13	3	0	3	0.430826	0.268	1	0.055	0	0.058	0	1
1087	100122543_TGI_at	1	52036527	p32		.	AI125522	turquoise	grey	0.000675	0	0	0	0.325465	0.17	1	0.93	0	0.67	0	.
1088	100134506_TGI_at	1	52075802	p32	NRD1	4898	AK090844			0.43	0	0	0	0.292766	0	0	0.77	0	0.031	0	1
1089	100145283_TGI_at	1	52258741	p32	TXNDC12	51060	NM_015913	turquoise	blue	2.14e-18	0	0	0	0.526736	0.247	1	0.75	0	0.53	0	1
1090	100145787_TGI_at	1	52270689	p32	KTI12	112970	NM_138417	yellow	grey	1.1e-15	6	0	6	0.346356	0.193	1	0.19	0	0.22	0	0
1091	100123699_TGI_at	1	52326273	p32	BTF3L4	91408	NM_152265	turquoise	magenta	6.05e-14	10	0	10	0.286758	0.129	1	0.19	0	0.062	0	0
1092	100155279_TGI_at	1	52477136	p32	ZFYVE9	9372	BF671658			0.17	0	0	0	-0.0960409	0	0	0.77	0	0.86	0	0
1093	100151133_TGI_at	1	52482790	p32	ZFYVE9	9372	NM_007324	turquoise	grey	4.32e-06	0	0	0	0.331127	0	0	0.29	0	0.19	0	0
1094	100123316_TGI_at	1	52589390	p32	CC2D1B	200014	NM_032449			1.5e-14	0	0	0	0.0470384	0	0	0.17	0	0.082	0	0
1095	100131792_TGI_at	1	52591126	p32	CC2D1B	200014	ENST00000284376	turquoise	blue	4.4e-23	5	0	5	0.377038	0.273	1	0.0058	1	0.088	0	0
1096	100126800_TGI_at	1	52612120	p32	ORC1L	4998	NM_004153		black	2.35e-43	7	7	0	0.292921	0.121	1	0.023	0	0.015	0	0
1097	100155485_TGI_at	1	52654005	p32	PRPF38A	84950	BC105004	yellow	blue	1.17e-16	1	1	0	0.299772	0.425	3	0.4	0	0.03	0	0
1098	100150033_TGI_at	1	52655124	p32	PRPF38A	84950	BC063655	grey	blue	2.73e-17	1	1	0	0.388482	0.328	2	0.0092	1	0.015	0	0
1099	100124059_TGI_at	1	52656192	p32	PRPF38A	84950	NM_032864	turquoise	grey	3.19e-10	1	0	1	0.589932	0.543	3	0.49	0	0.69	0	0
1100	100123931_TGI_at	1	52661919	p32	ZCCHC11	23318	NM_001009882	turquoise	grey	3.4e-23	14	0	14	0.49192	0.385	2	0.46	0	0.064	0	0
1101	100134904_TGI_at	1	52846976	p32	GPX7	2882	NM_015696	brown	grey	1.27e-21	0	0	0	0.139066	0.143	1	0.97	0	0.54	0	0
1102	100131940_TGI_at	1	52876557	p32		348378	NM_001042693		grey	2.85e-06	0	0	0	0.15414	0	0	0.012	0	0.17	0	0
1103	100121709_TGI_at	1	52907584	p32		348378	NM_182621			0.0334	0	0	0	-0.0160916	0	0	0.018	0	0.61	0	0
1104	100152173_TGI_at	1	52925845	p32	C1orf163	65260	BC015313	wheat	grey	2.48e-11	0	0	0	0.222558	0.125	1	0.79	0	0.047	0	0
1105	100147141_TGI_at	1	53061189	p32	ZYG11B	79699	AK095643	blue	grey	0.434	0	0	0	0.271229	0	0	0.025	0	0.18	0	1
1106	100127155_TGI_at	1	53063650	p32	ZYG11B	79699	NM_024646	blue	grey	0.0787	0	0	0	0.358461	0.16	1	0.00061	1	0.78	0	1
1107	100128313_TGI_at	1	53065237	p32	ZYG11B	79699	ENST00000371534	blue	grey	6.21e-05	7	0	7	0.387916	0.245	1	0.00048	1	0.34	0	1
1108	100143872_TGI_at	1	53118646	p32		.	BC066976			0.0804	0	0	0	0.0334429	0	0	0.45	0	0.23	0	.
1109	100136070_TGI_at	1	53132933	p32	ZYG11A	440590	ENST00000371532			2.01e-12	0	0	0	0.282821	0.365	3	0.43	0	0.93	0	0
1110	100154306_TGI_at	1	53138786	p32	ECHDC2	55268	NM_018281	turquoise	grey	5.24e-34	8	1	7	0.166925	0	0	0.75	0	0.029	0	1
1111	100145788_TGI_at	1	53231983	p32	SCP2	6342	NM_001007098	grey	grey	4.62e-06	0	0	0	0.364578	0.23	1	0.013	0	0.045	0	1
1112	100145907_TGI_at	1	53289428	p32	SCP2	6342	NM_002979	blue	red	9.88e-18	0	0	0	0.36514	0.174	1	0.0016	1	0.0043	0	1
1113	100142043_TGI_at	1	53323397	p32	PODN	127435	NM_153703	brown	turquoise	4.74e-15	33	5	28	-0.0727467	0	0	0.002	1	0.7	0	0
1114	100152440_TGI_at	1	53325912	p32	SLC1A7	6512	NM_006671		grey	8.13e-12	0	0	0	-0.0330977	0	0	0.092	0	0.00013	1	0
1115	100141700_TGI_at	1	53355457	p32		.	AK094048			0.146	0	0	0	-0.176634	0	0	0.00011	1	0.00034	1	.
1116	100137598_TGI_at	1	53452095	p32	CPT2	1376	NM_000098	blue	red	0	4	0	4	0.413404	0.144	1	0.0076	1	1.6e-05	1	1
1117	100154807_TGI_at	1	53470977	p32	MAGOH	4116	NM_002370	yellow	blue	0.000544	0	0	0	0.34534	0.191	1	0.79	0	0.47	0	0
1118	100161440_TGI_at	1	53484175	p32	LRP8	7804	NM_033300		red	4.05e-19	0	0	0	0.126987	0	0	0.072	0	0.94	0	0
1119	100122378_TGI_at	1	53544002	p32		.	BC014162			0.0221	0	0	0	-0.0986317	0	0	0.83	0	0.62	0	.
1120	100126028_TGI_at	1	53577345	p32		.	AK097571			2.74e-07	0	0	0	0.00195262	0	0	0.87	0	0.13	0	1
1121	100134816_TGI_at	1	53676184	p32		163742	AK097753			0.533	0	0	0	-0.0454245	0	0	0.12	0	0.13	0	.
1122	100156594_TGI_at	1	53705432	p32	DMRTB1	63948	NM_033067			0.00174	0	0	0	0.126768	0	0	0.4	0	0.81	0	0
1123	100122801_TGI_at	1	53745988	p32	GLIS1	148979	NM_147193			0.00101	0	0	0	-0.152769	0	0	0.97	0	0.28	0	0
1124	100128650_TGI_at	1	53976139	p32		.	XM_210129			3.71e-05	0	0	0	-0.16837	0	0	0.33	0	0.12	0	.
1125	100124926_TGI_at	1	54004070	p32	TMEM48	55706	ENST00000371429	turquoise	black	1.75e-36	66	8	58	0.447265	0.29	2	0.014	0	0.3	0	1
1126	100121828_TGI_at	1	54016703	p32	TMEM48	55706	NM_018087	grey	black	7.71e-23	0	0	0	0.397624	0.222	1	0.6	0	0.3	0	1
1127	100144083_TGI_at	1	54090262	p32	YIPF1	54432	NM_018982	turquoise	grey	1.9e-10	0	0	0	0.438645	0.216	1	0.02	0	0.065	0	1
1128	100146049_TGI_at	1	54140383	p32	DIO1	1733	ENST00000354165	blue	grey	0.055	7	0	7	0.329716	0.14	1	0.00016	1	0.2	0	1
1129	100148408_TGI_at	1	54149050	p32	DIO1	1733	NM_001039715	blue	grey	0.522	3	0	3	0.336585	0	0	1.6e-06	1	0.06	0	1
1130	100137105_TGI_at	1	54172489	p32	C1orf41	51668	NM_016126	blue	grey	6.59e-22	35	0	35	0.55084	0.294	1	0.00033	1	0.086	0	0
1131	100137662_TGI_at	1	54203457	p32	LRRC42	115353	NM_052940	turquoise	grey	5.55e-30	1	0	1	0.350553	0.212	1	0.53	0	0.19	0	1
1132	100158748_TGI_at	1	54245874	p32	LDLRAD1	388633	BC103740		grey	3.11e-23	0	0	0	0.147622	0.167	1	0.068	0	0.091	0	0
1133	100140091_TGI_at	1	54247887	p32	LDLRAD1	388633	NM_001010978			1.11e-18	0	0	0	0.187835	0.169	1	0.045	0	0.97	0	0
1134	100141643_TGI_at	1	54265203	p32		.	AK057652	blue	grey	0.00128	12	0	12	0.276011	0	0	0.00013	1	0.017	0	.
1135	100155398_TGI_at	1	54270240	p32	TMEM59	9528	NM_004872	grey	grey	2.45e-09	0	0	0	0.430619	0.257	1	0.95	0	0.4	0	0
1136	100129836_TGI_at	1	54278259	p32		.	AF086356			0.254	0	0	0	0.00760578	0.143	1	0.7	0	0.14	0	.
1137	100152071_TGI_at	1	54335311	p32	C1orf83	127428	BC035374			3.96e-34	0	0	0	0.372256	0.341	2	0.53	0	0.43	0	1
1138	100126619_TGI_at	1	54337564	p32	C1orf83	127428	NM_153035			2.53e-17	0	0	0	0.311372	0	0	0.54	0	0.75	0	1
1139	100157953_TGI_at	1	54405620	p32	CDCP2	200008	NM_201546			0.204	0	0	0	-0.0511426	0	0	0.58	0	0.0003	1	0
1140	100146558_TGI_at	1	54408145	p32		.	AK024684	turquoise	blue	7.07e-37	0	0	0	0.143755	0.125	1	0.27	0	0.93	0	.
1141	100139996_TGI_at	1	54429175	p32		606495	BC071735	blue	grey	5.46e-17	0	0	0	0.231323	0.204	1	0.013	0	0.48	0	0
1142	100135722_TGI_at	1	54451435	p32	MRPL37	51253	NM_016491	blue	blue	0.000147	4	0	4	0.4545	0.222	1	0.054	0	0.96	0	0
1143	100149443_TGI_at	1	54464987	p32	SSBP3	23648	NM_001009955	turquoise	grey	3.7e-09	9	0	9	0.169563	0	0	0.065	0	0.062	0	1
1144	100133573_TGI_at	1	54474761	p32		.	AK023883	turquoise		1.44e-08	0	0	0	0.0376047	0	0	0.39	0	0.86	0	.
1145	100137603_TGI_at	1	54476994	p32	C1orf191	619518	ENST00000361350			0.141	0	0	0	-0.0126267	0	0	0.67	0	0.015	0	.
1146	100138732_TGI_at	1	54617086	p32		.	BX115420			0.436	0	0	0	-0.136208	0	0	0.0065	1	0.016	0	.
1147	100137371_TGI_at	1	54617914	p32		.	AK001038			4.71e-06	0	0	0	-0.0653531	0	0	0.058	0	0.078	0	.
1148	100149910_TGI_at	1	54828985	p32	ACOT11	26027	NM_147161	grey	grey	0.754	1	1	0	-0.0041922	0.153	1	0.42	0	0.47	0	1
1149	100134107_TGI_at	1	54844487	p32	ACOT11	26027	NM_015547			0.25	0	0	0	-0.0937195	0	0	0.027	0	0.021	0	1
1150	100127335_TGI_at	1	54995424	p32	PARS2	25973	NM_152268	lightyellow	turquoise	0	0	0	0	0.454772	0.253	1	0.0027	1	0.84	0	0
1151	100127892_TGI_at	1	55018232	p32	TTC22	55001	ENST00000371276	red	grey	0.000261	28	0	28	0.22459	0.127	1	0.42	0	0.55	0	0
1152	100160271_TGI_at	1	55023150	p32	TTC22	55001	NM_017904			1.77e-11	0	0	0	0.0849727	0	0	0.0021	1	0.54	0	0
1153	100133196_TGI_at	1	55067923	p32	C1orf177	163747	NM_152607			0.00015	0	0	0	0.1997	0.129	1	0.0055	1	0.27	0	1
1154	100128171_TGI_at	1	55088421	p32	DHCR24	1718	NM_014762	grey	turquoise	8.24e-24	0	0	0	0.292961	0.131	1	5.2e-05	1	0.64	0	0
1155	100122056_TGI_at	1	55227535	p32	TMEM61	199964	NM_182532		grey	2.77e-20	0	0	0	-0.006901	0.264	2	0.75	0	0.51	0	0
1156	100140607_TGI_at	1	55246702	p32	BSND	7809	NM_057176			2.51e-07	0	0	0	0.0945878	0	0	0.84	0	0.17	0	0
1157	100161025_TGI_at	1	55302756	p32	PCSK9	255738	NM_174936	grey	grey	5.15e-38	2	1	1	0.299012	0.271	2	0.071	0	0.13	0	0
1158	100154799_TGI_at	1	55305048	p32	USP24	23358	NM_015306	turquoise	blue	0.192	0	0	0	0.314746	0.13	1	0.22	0	0.8	0	1
1159	100133222_TGI_at	1	55307223	p32		.	BX640776	turquoise	blue	5.21e-25	0	0	0	0.122848	0.241	2	0.85	0	0.36	0	0
1160	100145522_TGI_at	1	55308692	p32		.	BI046679			0.733	0	0	0	-0.0236438	0.232	2	0.92	0	0.5	0	.
1161	100122537_TGI_at	1	55455376	p32		148987	BC040313			3.88e-27	0	0	0	0.213445	0	0	0.62	0	0.19	0	.
1162	100149736_TGI_at	1	55461454	p32		.	XM_301113			0.00258	0	0	0	-0.0084554	0	0	0.75	0	0.19	0	.
1163	100131315_TGI_at	1	55606475	p32		.	XM_497678			5e-13	0	0	0	0.00497322	0	0	0.88	0	0.67	0	.
1164	100159588_TGI_at	1	55610971	p32		.	CV404997			0.355	0	0	0	-0.203469	0	0	0.31	0	0.043	0	.
1165	100129722_TGI_at	1	55972955	p32		.	AK127270			0.0112	0	0	0	-0.0232528	0	0	0.66	0	0.077	0	.
1166	100148144_TGI_at	1	56404271	p32		.	BF056158	turquoise		0.0122	0	0	0	0.102574	0.149	1	0.32	0	0.88	0	.
1167	100131397_TGI_at	1	56446472	p32		127406	XM_941756			2.26e-12	0	0	0	-0.10943	0	0	0.51	0	0.003	0	.
1168	100139609_TGI_at	1	56729554	p32	PPAP2B	8613	DB304486	grey	red	2.14e-28	2	0	2	0.371918	0	0	0.0015	1	6.4e-05	1	0
1169	100153239_TGI_at	1	56733529	p32	PPAP2B	8613	NM_177414	turquoise	grey	0	3	0	3	0.250127	0	0	0.055	0	0.0099	0	0
1170	100153492_TGI_at	1	56762380	p32	PPAP2B	8613	DQ893521	grey	grey	1.21e-42	0	0	0	0.208105	0	0	0.48	0	0.14	0	0
1171	100157704_TGI_at	1	56807928	p32		.	AK001092	turquoise		4.29e-31	0	0	0	0.0999801	0	0	0.079	0	0.1	0	.
1172	100125016_TGI_at	1	56824378	p32		.	hCT1845566.1			0.79	0	0	0	0.111222	0	0	0.33	0	0.34	0	.
1173	100137463_TGI_at	1	56946444	p32	PRKAA2	5563	NM_006252		grey	5e-33	0	0	0	0.0166486	0.17	1	0.13	0	0.063	0	0
1174	100150420_TGI_at	1	56948387	p32	PRKAA2	5563	AL600529			4.64e-23	0	0	0	0.0124872	0	0	0.018	0	0.003	0	0
1175	100147436_TGI_at	1	56953278	p32	PRKAA2	5563	ENST00000371244	grey	grey	6.34e-32	4	0	4	0.0177528	0.184	1	0.42	0	0.049	0	0
1176	100133917_TGI_at	1	56957372	p32	C1orf168	199920	NM_001004303	lightcyan	grey	1.29e-25	10	0	10	0.152184	0	0	0.25	0	3.6e-05	1	0
1177	100162033_TGI_at	1	57013728	p32	C1orf168	199920	AA702373	turquoise	grey	4.32e-25	5	0	5	0.120725	0	0	0.95	0	0.044	0	0
1178	100154096_TGI_at	1	57156080	p32	C8A	731	NM_000562	turquoise	red	0	7	2	5	0.242256	0	0	0.19	0	0.0081	0	1
1179	100128767_TGI_at	1	57173357	p32	C8B	732	NM_000066	blue	red	2.43e-41	10	1	9	0.214745	0	0	0.019	0	0.0007	1	1
1180	100128420_TGI_at	1	57233425	p32	DAB1	1600	ENST00000371236	grey	grey	4.72e-14	0	0	0	0.226991	0.124	1	0.023	0	0.072	0	1
1181	100123387_TGI_at	1	57238781	p32		.	AK021948			0.109	0	0	0	0.149226	0	0	0.082	0	0.7	0	.
1182	100152475_TGI_at	1	57244714	p32	DAB1	1600	NM_021080			2.67e-09	0	0	0	0.321643	0.252	2	0.041	0	0.2	0	1
1183	100138586_TGI_at	1	58731714	p32	OMA1	115209	NM_145243	grey	grey	1.41e-05	0	0	0	0.325432	0.255	2	0.33	0	0.26	0	0
1184	100150756_TGI_at	1	58813593	p32	TACSTD2	4070	NM_002353	brown		1.7e-22	6	0	6	0.0719892	0	0	0.0034	1	0.62	0	0
1185	100160235_TGI_at	1	58893320	p32	MYSM1	114803	ENST00000294610	turquoise	blue	0.119	3	0	3	0.309969	0.144	1	0.013	0	0.1	0	0
1186	100155217_TGI_at	1	58895268	p32	MYSM1	114803	BF511190	greenyellow	yellow	0.346	0	0	0	0.344497	0.156	1	0.019	0	0.78	0	0
1187	100155501_TGI_at	1	58984031	p32		.	XM_060249			2.54e-05	0	0	0	-0.0695135	0	0	0.17	0	0.17	0	.
1188	100139828_TGI_at	1	59019360	p32	JUN	3725	NM_002228	grey	grey	9.05e-35	0	0	0	0.109434	0	0	0.22	0	0.1	0	0
1189	100132813_TGI_at	1	59020511	p32	JUN	3725	ENST00000315531	turquoise	yellow	2.23e-27	0	0	0	0.12499	0	0	0.00016	1	0.0051	0	0
1190	100163143_TGI_at	1	59121457	p32		645757	XM_945445			1.36e-20	0	0	0	0.303027	0.172	1	0.23	0	0.42	0	.
1191	100149949_TGI_at	1	59138899	p32		.	AK055150			2.61e-07	0	0	0	0.145586	0	0	0.74	0	0.05	0	.
1192	100156403_TGI_at	1	59316350	p32		.	BF478181			0.000327	0	0	0	0.0363389	0	0	1	0	0.13	0	.
1193	100132840_TGI_at	1	59806892	p32		.	AK024914			0.011	0	0	0	0.125139	0	0	0.15	0	1	0	.
1194	100133506_TGI_at	1	59998581	p32		55277	NM_018291	turquoise	grey	3.8e-09	10	8	2	0.341677	0.143	1	0.38	0	0.0037	0	1
1195	100156486_TGI_at	1	60083879	p32	HOOK1	51361	NM_015888	grey	turquoise	2.33e-24	0	0	0	0.339283	0.256	2	0.4	0	0.37	0	1
1196	100131331_TGI_at	1	60106128	p32	HOOK1	51361	BC011621	magenta	green	6.65e-19	0	0	0	0.223488	0	0	0.45	0	0.42	0	1
1197	100151469_TGI_at	1	60135576	p32	CYP2J2	1573	NM_000775	blue	red	2.66e-38	10	2	8	0.168678	0	0	0.017	0	0.014	0	1
1198	100158080_TGI_at	1	60232291	p32	C1orf87	127795	NM_152377			0.251	0	0	0	0.1078	0	0	0.69	0	0.0056	0	0
1199	100130795_TGI_at	1	60898226	p32		.	AK097193			2.36e-11	0	0	0	0.103235	0	0	0.062	0	0.78	0	.
1200	100155746_TGI_at	1	61106600	p31		.	BM720622			0.00596	0	0	0	0.180657	0	0	0.15	0	0.041	0	0
1201	100122736_TGI_at	1	61317142	p31		.	AK092769			4.3e-20	0	0	0	0.292297	0	0	0.59	0	0.26	0	0
1202	100159306_TGI_at	1	61363188	p31		57235	AA284899			0.276	0	0	0	0.107646	0	0	0.72	0	0.51	0	0
1203	100137188_TGI_at	1	61384267	p31		.	R99165			0.00204	0	0	0	0.0458096	0	0	0.11	0	0.06	0	.
1204	100157560_TGI_at	1	61395390	p31		.	AI051247			1.64e-10	0	0	0	0.167589	0	0	0.53	0	0.34	0	.
1205	100135469_TGI_at	1	61421918	p31		.	BM984909	turquoise	green	4.72e-06	1	0	1	0.118668	0	0	0.67	0	0.61	0	0
1206	100145727_TGI_at	1	61439388	p31		.	BM956063			1.64e-13	0	0	0	0.217944	0	0	0.51	0	0.097	0	.
1207	100144828_TGI_at	1	61452144	p31		.	W88633	turquoise	green	1.05e-08	0	0	0	0.129257	0	0	0.26	0	0.82	0	.
1208	100126383_TGI_at	1	61464142	p31		.	AK024558			2.97e-08	0	0	0	0.235599	0	0	0.59	0	0.094	0	.
1209	100157145_TGI_at	1	61469850	p31		.	AK022157	turquoise	green	2.89e-08	2	0	2	0.226305	0	0	0.85	0	0.24	0	.
1210	100152571_TGI_at	1	61493159	p31		.	AK021674			3.5e-11	0	0	0	0.17203	0	0	0.73	0	0.27	0	.
1211	100143910_TGI_at	1	61694289	p31	NFIA	4774	NM_005595	grey60	grey	8.22e-07	0	0	0	0.27216	0.157	1	0.00094	1	0.18	0	1
1212	100128527_TGI_at	1	61695947	p31	NFIA	4774	AK024964	grey	red	3.7e-10	2	0	2	0.331527	0	0	0.00031	1	0.088	0	1
1213	100146073_TGI_at	1	61700721	p31	NFIA	4774	ENST00000371189	grey	red	8.68e-13	9	0	9	0.27664	0	0	0.00047	1	0.1	0	1
1214	100133300_TGI_at	1	61893442	p31		414927	BC034822			0.164	0	0	0	0.0231408	0	0	0.15	0	0.41	0	.
1215	100143048_TGI_at	1	61936103	p31		.	AK094638			3.15e-13	0	0	0	0.338488	0.152	1	0.078	0	0.25	0	.
1216	100133727_TGI_at	1	61940294	p31	TM2D1	83941	NM_032027	turquoise	blue	7.12e-10	1	0	1	0.382982	0.306	2	0.12	0	0.71	0	0
1217	100124778_TGI_at	1	61981043	p31		645915	XM_933265			2.41e-08	0	0	0	-0.0286121	0	0	0.37	0	0.3	0	.
1218	100139323_TGI_at	1	62004295	p31		.	BQ321283			0.0271	0	0	0	0.122607	0	0	0.63	0	0.39	0	.
1219	100151121_TGI_at	1	62134609	p31	INADL	10207	CB047675	turquoise	green	5.22e-14	0	0	0	0.226228	0	0	0.95	0	0.32	0	0
1220	100146839_TGI_at	1	62197319	p31	INADL	10207	AW006782	grey		1.58e-06	0	0	0	0.289777	0.281	2	0.96	0	0.54	0	0
1221	100159044_TGI_at	1	62277204	p31		.	AY669118			0.00161	0	0	0	-0.032461	0	0	0.58	0	0.12	0	.
1222	100153084_TGI_at	1	62352772	p31	INADL	10207	ENST00000307297	turquoise	green	1.7e-15	0	0	0	0.153447	0.123	1	0.77	0	0.22	0	0
1223	100143069_TGI_at	1	62371006	p31	INADL	10207	NM_170605			7.41e-06	0	0	0	0.128962	0	0	0.79	0	0.062	0	0
1224	100134274_TGI_at	1	62393865	p31		.	AK054971			2.75e-10	0	0	0	-0.0102472	0	0	0.1	0	0.75	0	.
1225	100153112_TGI_at	1	62401813	p31	INADL	10207	NM_176877	grey	turquoise	1.14e-19	0	0	0	0.155469	0	0	0.13	0	0.72	0	0
1226	100128490_TGI_at	1	62449368	p31	L1TD1	54596	NM_019079			0.172	0	0	0	-0.0105512	0	0	0.95	0	0.45	0	0
1227	100136775_TGI_at	1	62475552	p31	ANKRD38	163782	ENST00000354381	blue	green	8.05e-10	142	1	141	0.194782	0.146	1	0.019	0	0.018	0	0
1228	100149376_TGI_at	1	62679902	p31	USP1	7398	BC040140	magenta	magenta	1.51e-35	0	0	0	0.364334	0.247	2	0.74	0	0.042	0	0
1229	100125451_TGI_at	1	62689677	p31	USP1	7398	NM_001017416	grey	black	5.31e-42	0	0	0	0.483703	0.433	3	0.73	0	0.76	0	0
1230	100137733_TGI_at	1	62713218	p31	DOCK7	85440	ENST00000251157	turquoise	purple	2.6e-21	0	0	0	0.0822901	0	0	0.23	0	0.063	0	1
1231	100123087_TGI_at	1	62722121	p31		.	BF112104	turquoise	brown	0.00623	0	0	0	0.0123901	0	0	0.064	0	0.067	0	.
1232	100130318_TGI_at	1	62822810	p31	DOCK7	85440	ENST00000294618	grey		0.0134	0	0	0	0.11939	0.13	1	0.025	0	0.16	0	1
1233	100142797_TGI_at	1	62828385	p31		.	H19018			1.48e-06	0	0	0	-0.0024042	0	0	0.52	0	0.86	0	.
1234	100148017_TGI_at	1	62836460	p31	ANGPTL3	27329	BG562798	grey	grey	6.45e-25	0	0	0	0.0568879	0	0	0.3	0	0.59	0	0
1235	100128904_TGI_at	1	62843463	p31	ANGPTL3	27329	NM_014495	blue	grey	4.62e-31	0	0	0	0.0486656	0.118	1	0.059	0	0.039	0	0
1236	100128188_TGI_at	1	62929820	p31		.	AF086387			1.25e-07	0	0	0	-0.0944174	0	0	0.56	0	0.68	0	.
1237	100136945_TGI_at	1	62948646	p31		400756	BC030752			5.91e-23	0	0	0	0.0389593	0	0	0.6	0	0.21	0	.
1238	100158712_TGI_at	1	62972603	p31		.	AK023079	turquoise		9.63e-06	0	0	0	0.0128198	0	0	0.23	0	0.77	0	0
1239	100130559_TGI_at	1	63076026	p31	ATG4C	84938	NM_032852	blue	blue	1.93e-11	0	0	0	0.357344	0.278	1	0.23	0	0.29	0	0
1240	100161789_TGI_at	1	63400516	p31		199899	BC040309			0.000103	0	0	0	0.0145295	0	0	0.16	0	0.013	0	.
1241	100145462_TGI_at	1	63562397	p31	FOXD3	27022	NM_012183			0.925	0	0	0	-0.104865	0	0	0.53	0	2.9e-05	1	0
1242	100138651_TGI_at	1	63598427	p31		.	XM_301115			0.000168	0	0	0	-0.0220797	0	0	0.011	1	0.86	0	.
1243	100151857_TGI_at	1	63671138	p31	ALG6	29929	NM_013339	grey	grey	1.01e-31	1	0	1	0.454998	0.297	2	0.42	0	0.06	0	1
1244	100162321_TGI_at	1	63692946	p31	ITGB3BP	23421	NM_014288	grey	black	1.19e-42	1	1	0	0.406773	0.163	1	0.64	0	0.53	0	1
1245	100134276_TGI_at	1	63788303	p31	DLEU2L	79469	ENST00000371086	turquoise	black	9.55e-21	9	0	9	0.0584089	0.236	2	0.11	0	0.51	0	.
1246	100161344_TGI_at	1	63805513	p31		84455	NM_032437	grey	black	1.58e-28	1	0	1	0.442608	0.177	1	0.49	0	0.17	0	0
1247	100157989_TGI_at	1	63898330	p31	PGM1	5236	NM_002633	blue	grey	3.19e-22	22	0	22	0.539234	0.251	1	0.00034	1	0.023	0	0
1248	100139861_TGI_at	1	64012209	p31		646051	XM_933368			0.22	0	0	0	-0.139023	0	0	0.38	0	0.098	0	.
1249	100125577_TGI_at	1	64150125	p31		.	AF086217			1.02e-13	0	0	0	0.0413608	0	0	0.015	0	0.014	0	.
1250	100133998_TGI_at	1	64386696	p31		.	AW043787			1.06e-07	0	0	0	0.0977284	0.121	1	0.0075	1	0.32	0	.
1251	100123011_TGI_at	1	64416961	p31	ROR1	4919	NM_005012	brown	grey	6.76e-12	0	0	0	0.106591	0.222	1	0.046	0	0.042	0	0
1252	100136377_TGI_at	1	64419508	p31	ROR1	4919	ENST00000371079			7.72e-11	0	0	0	0.124916	0.129	1	0.019	0	0.17	0	0
1253	100143356_TGI_at	1	64464501	p31	UBE2U	148581	NM_152489			1.35e-11	0	0	0	0.0728273	0.207	1	0.49	0	0.94	0	0
1254	100126584_TGI_at	1	64930999	p31	CACHD1	57685	NM_020925	grey	grey	2.41e-11	1	0	1	0.168033	0.143	1	0.32	0	0.68	0	0
1255	100126205_TGI_at	1	65069791	p31	RAVER2	55225	BC065303		black	2.29e-19	0	0	0	0.299388	0.12	1	0.0013	1	0.21	0	.
1256	100149568_TGI_at	1	65071130	p31	RAVER2	55225	NM_018211	brown	black	2.27e-15	20	0	20	0.269223	0.261	2	0.0026	1	0.64	0	.
1257	100155623_TGI_at	1	65108555	p31	JAK1	3716	BC111401	magenta	magenta	0.00031	0	0	0	0.219262	0	0	0.067	0	0.49	0	0
1258	100142104_TGI_at	1	65113220	p31	JAK1	3716	AK128734			0.0994	0	0	0	0.039921	0	0	0.09	0	0.06	0	0
1259	100123786_TGI_at	1	65114540	p31	JAK1	3716	AI807495	magenta	magenta	2.09e-15	0	0	0	0.164669	0	0	0.0079	1	0.09	0	0
1260	100143167_TGI_at	1	65138148	p31	JAK1	3716	NM_002227	grey	grey	2.05e-13	0	0	0	0.323143	0	0	0.85	0	0.43	0	0
1261	100158871_TGI_at	1	65210821	p31		.	AK126239			5.46e-09	0	0	0	0.0595791	0	0	0.84	0	0.31	0	.
1262	100155996_TGI_at	1	65216876	p31		.	R74024			5.34e-24	0	0	0	0.0103832	0.22	1	0.0081	1	0.6	0	.
1263	100135198_TGI_at	1	65221881	p31		.	BC035370			0.747	0	0	0	-0.0060419	0.145	1	0.069	0	0.37	0	.
1264	100143975_TGI_at	1	65223459	p31		.	ENST00000331747			0.0405	0	0	0	-0.0348056	0	0	0.018	0	0.083	0	.
1265	100132378_TGI_at	1	65243228	p31		.	BI032459			4.38e-05	0	0	0	-0.0531758	0	0	0.11	0	0.23	0	.
1266	100136915_TGI_at	1	65290140	p31		.	T79129	turquoise		8.25e-11	0	0	0	0.142064	0	0	0.94	0	0.7	0	.
1267	100122198_TGI_at	1	65470205	p31	AK3L1	205	ENST00000327299	blue	grey	0.221	22	0	22	0.139432	0.132	1	0.00046	1	0.53	0	.
1268	100129665_TGI_at	1	65494050	p31		645195	ENST00000362037			3.3e-28	0	0	0	0.285473	0.155	1	3e-05	1	0.0036	0	0
1269	100123572_TGI_at	1	65537896	p31		.	ENST00000371066			0.553	0	0	0	0.159664	0	0	0.15	0	0.54	0	.
1270	100148857_TGI_at	1	65653177	p31	DNAJC6	9829	ENST00000371069	brown	grey	1.28e-36	25	0	25	0.241643	0	0	0.93	0	0.24	0	0
1271	100152970_TGI_at	1	65671453	p31	LEPROT	54741	BX434287	turquoise	blue	0.0052	0	0	0	0.22775	0.128	1	0.06	0	0.47	0	0
1272	100130120_TGI_at	1	65674087	p31	LEPROT	54741	ENST00000371065	grey	grey	0.00164	0	0	0	0.374346	0.239	1	0.13	0	0.72	0	0
1273	100158465_TGI_at	1	65728587	p31		.	AI378752			0.00183	0	0	0	0.0282854	0.177	1	0.38	0	0.74	0	.
1274	100125084_TGI_at	1	65873418	p31	LEPR	3953	NM_001003679	grey	grey	1.62e-18	0	0	0	0.0248674	0	0	0.012	0	0.33	0	0
1275	100134018_TGI_at	1	65875097	p31	LEPR	3953	NM_002303	grey	grey	5.46e-24	0	0	0	0.0922997	0	0	0.98	0	0.017	0	0
1276	100123736_TGI_at	1	65879580	p31	LEPR	3953	ENST00000371061	grey	grey	0.0531	0	0	0	-0.0054083	0	0	0.57	0	0.17	0	0
1277	100144566_TGI_at	1	66284871	p31		645227	XM_946140			0.023	0	0	0	0.0512578	0	0	0.57	0	0.035	0	.
1278	100136996_TGI_at	1	66448419	p31		.	AK022232			0.407	0	0	0	0.0962728	0	0	0.55	0	0.049	0	.
1279	100128024_TGI_at	1	66612637	p31	PDE4B	5142	NM_001037341	grey	turquoise	2.55e-23	0	0	0	0.106663	0	0	0.05	0	0.57	0	1
1280	100129084_TGI_at	1	66983064	p31	SGIP1	84251	NM_032291	green	tan	1.55e-12	2	0	2	0.0636195	0	0	0.6	0	0.4	0	0
1281	100135402_TGI_at	1	67016798	p31	TCTEX1D1	200132	NM_152665	blue	grey	5.24e-07	29	0	29	0.124395	0.118	1	7.1e-05	1	0.17	0	0
1282	100137510_TGI_at	1	67037749	p31	INSL5	10022	NM_005478			0.468	0	0	0	0.00099901	0	0	0.095	0	0.16	0	0
1283	100135257_TGI_at	1	67051476	p31	WDR78	79819	NM_024763			0.566	0	0	0	0.0347608	0	0	0.1	0	0.061	0	0
1284	100132839_TGI_at	1	67080937	p31	WDR78	79819	NM_207014			0.403	0	0	0	0.0458219	0	0	0.063	0	0.58	0	0
1285	100144986_TGI_at	1	67219908	p31	MIER1	57708	NM_001077702	grey	grey	8.23e-12	0	0	0	0.491781	0.28	1	0.24	0	0.95	0	0
1286	100137116_TGI_at	1	67225999	p31	MIER1	57708	ENST00000357692	turquoise	grey	1.81e-23	68	0	68	0.363294	0.213	1	0.0027	1	0.52	0	0
1287	100158583_TGI_at	1	67238042	p31	SLC35D1	23169	ENST00000371008	blue	turquoise	2.91e-35	3	0	3	0.370973	0.152	1	1.5e-05	1	0.0064	0	1
1288	100128279_TGI_at	1	67238687	p31	SLC35D1	23169	BE222043	blue	turquoise	2.81e-33	4	0	4	0.36059	0	0	1.1e-05	1	0.0079	0	1
1289	100133248_TGI_at	1	67261535	p31	SLC35D1	23169	NM_015139	turquoise	grey	2.28e-11	34	0	34	0.365938	0.171	1	0.0015	1	0.0024	0	1
1290	100140902_TGI_at	1	67330818	p31	C1orf141	400757	NM_001013674			0.862	0	0	0	0.0393549	0	0	0.27	0	0.19	0	0
1291	100139162_TGI_at	1	67360132	p31		.	BX118055			0.288	0	0	0	-0.095129	0	0	0.28	0	0.39	0	.
1292	100124540_TGI_at	1	67497106	p31	IL23R	149233	AY937250			0.11	0	0	0	-0.118162	0	0	0.094	0	0.086	0	0
1293	100145611_TGI_at	1	67516645	p31		.	XM_060655			0.117	0	0	0	-0.0889451	0	0	0.09	0	0.052	0	.
1294	100128869_TGI_at	1	67576041	p31		.	AJ227854			0.00564	0	0	0	-0.0148153	0.147	1	0.0083	1	0.58	0	.
1295	100136153_TGI_at	1	67634840	p31	IL12RB2	3595	NM_001559		pink	6.68e-07	0	0	0	-0.0242404	0.127	1	0.66	0	0.63	0	0
1296	100156255_TGI_at	1	67644825	p31		.	BF508924	turquoise	tan	3.19e-10	0	0	0	0.236117	0.121	1	0.0001	1	0.28	0	.
1297	100132667_TGI_at	1	67646405	p31	SERBP1	26135	NM_001018069	turquoise	grey	0.0222	0	0	0	0.210408	0	0	0.015	0	0.36	0	0
1298	100148745_TGI_at	1	67649622	p31	SERBP1	26135	BX647139	turquoise	blue	0.0235	5	0	5	0.178295	0.12	1	0.095	0	0.8	0	0
1299	100155649_TGI_at	1	67654904	p31		.	ENST00000334675	magenta	magenta	2.48e-11	0	0	0	0.383451	0.225	1	0.0092	1	0.024	0	.
1300	100143440_TGI_at	1	67899158	p31		.	XM_291457			0.26	0	0	0	-0.0033556	0	0	0.14	0	0.067	0	.
1301	100147418_TGI_at	1	67926200	p31	GADD45A	1647	NM_001924	grey	red	5.03e-31	6	0	6	0.345421	0.194	1	0.8	0	0.0036	0	1
1302	100151422_TGI_at	1	67940051	p31	GNG12	55970	NM_018841	grey	grey	2.07e-12	1	0	1	0.418642	0.181	1	0.42	0	0.3	0	0
1303	100128453_TGI_at	1	67942934	p31	GNG12	55970	BC005940	magenta	magenta	0.00721	0	0	0	0.246851	0	0	0.042	0	0.97	0	0
1304	100157037_TGI_at	1	67976634	p31		.	T82432			0.0169	0	0	0	-0.0252413	0	0	0.097	0	0.24	0	.
1305	100159314_TGI_at	1	68005226	p31		.	AK130721	turquoise		0.000513	1	0	1	0.00279502	0	0	0.051	0	0.14	0	.
1306	100155069_TGI_at	1	68284305	p31	DIRAS3	9077	NM_004675	grey	grey	1.95e-18	0	0	0	0.112	0.288	2	0.0084	1	0.53	0	.
1307	100130674_TGI_at	1	68356424	p31	GPR177	79971	NM_001002292	brown	grey	6.52e-05	7	0	7	0.179544	0	0	0.14	0	0.53	0	0
1308	100155214_TGI_at	1	68357869	p31		.	AK091300			0.121	0	0	0	0.124938	0.133	1	0.025	0	0.028	0	.
1309	100136767_TGI_at	1	68363975	p31	GPR177	79971	NM_024911	brown	grey	7.45e-06	0	0	0	0.190581	0.118	1	3.5e-05	1	0.45	0	0
1310	100142996_TGI_at	1	68441052	p31		729620	ENST00000370970			7.32e-20	0	0	0	-0.0114929	0.121	1	0.16	0	0.33	0	.
1311	100153874_TGI_at	1	68481123	p31		149224	XM_015717			2.07e-12	0	0	0	-0.210176	0	0	0.79	0	1.7e-05	1	0
1312	100150016_TGI_at	1	68667560	p31	RPE65	6121	NM_000329			2.01e-06	0	0	0	-0.0725882	0	0	0.029	0	0.65	0	0
1313	100122338_TGI_at	1	68716471	p31	DEPDC1	55635	ENST00000370964			0.395	0	0	0	0.0100353	0	0	0.14	0	0.14	0	0
1314	100155600_TGI_at	1	69186309	p31		.	XM_117723			0.00554	0	0	0	-0.075593	0	0	0.02	0	0.064	0	.
1315	100146847_TGI_at	1	69791003	p31		.	AW136654			7.58e-05	0	0	0	0.0983917	0	0	0.6	0	0.95	0	.
1316	100161613_TGI_at	1	69929335	p31		.	AF147403			0.06	0	0	0	-0.0384728	0	0	0.33	0	0.27	0	.
1317	100140750_TGI_at	1	70112928	p31	LRRC7	57554	ENST00000335298			0.000958	1	0	1	0.0295773	0	0	0.25	0	0.69	0	0
1318	100135093_TGI_at	1	70158274	p31	PIN1L	5301	ENST00000370955			0.0292	0	0	0	0.0443826	0	0	0.66	0	0.31	0	.
1319	100137907_TGI_at	1	70361456	p31	LRRC7	57554	NM_020794			9.18e-12	7	0	7	0.0507122	0	0	0.069	0	0.83	0	0
1320	100161287_TGI_at	1	70382304	p31		.	BC037323	grey		2.3e-05	4	0	4	0.0333049	0	0	0.82	0	0.79	0	.
1321	100161105_TGI_at	1	70383406	p31	LRRC40	55631	NM_017768	grey	grey	0.0239	0	0	0	0.35811	0.221	1	0.44	0	0.012	0	1
1322	100136101_TGI_at	1	70467946	p31	SFRS11	9295	BC022815	turquoise	green	0.00175	2	0	2	0.219257	0	0	0.014	0	0.058	0	0
1323	100153202_TGI_at	1	70489910	p31	SFRS11	9295	NM_004768	turquoise	blue	0.000114	6	0	6	0.291924	0	0	0.014	0	0.96	0	0
1324	100142870_TGI_at	1	70497574	p31	ANKRD13C	81573	CR736334			1.61e-13	0	0	0	0.22238	0	0	0.14	0	0.34	0	0
1325	100144790_TGI_at	1	70499187	p31	ANKRD13C	81573	ENST00000370944	grey	grey	4.19e-07	0	0	0	0.366899	0.321	1	0.16	0	0.34	0	0
1326	100152973_TGI_at	1	70500469	p31	ANKRD13C	81573	NM_030816	grey	grey	0.747	0	0	0	0.376345	0.251	1	0.92	0	0.22	0	0
1327	100138509_TGI_at	1	70599758	p31	HHLA3	11147	NM_001036646	turquoise	grey	0.64	6	0	6	0.333919	0.152	1	0.078	0	0.53	0	.
1328	100137238_TGI_at	1	70677626	p31	CTH	1491	NM_001902	grey	red	3.13e-33	0	0	0	0.192084	0.202	1	0.66	0	0.012	0	0
1329	100153291_TGI_at	1	70721404	p31		.	XM_089153			7.11e-07	0	0	0	-0.048096	0	0	0.6	0	0.085	0	.
1330	100149110_TGI_at	1	71095664	p31	PTGER3	5733	NM_198712			0.102	0	0	0	-0.0822769	0	0	0.31	0	0.64	0	0
1331	100153996_TGI_at	1	71209421	p31	PTGER3	5733	NM_198719			1.29e-19	0	0	0	-0.0066264	0.137	1	0.49	0	0.14	0	0
1332	100153296_TGI_at	1	71245444	p31	PTGER3	5733	ENST00000370924	grey	turquoise	4.38e-13	0	0	0	0.0510324	0	0	0.068	0	0.17	0	0
1333	100158707_TGI_at	1	71295609	p31		.	BC070115			0.109	0	0	0	0.240611	0.131	1	0.43	0	0.48	0	.
1334	100160548_TGI_at	1	71301865	p31	ZRANB2	9406	NM_203350	turquoise	blue	1.43e-10	0	0	0	0.297126	0.122	1	0.18	0	0.67	0	0
1335	100138745_TGI_at	1	71306236	p31	ZRANB2	9406	AF065392	turquoise	grey	9.38e-08	0	0	0	0.33524	0.187	1	0.03	0	0.68	0	0
1336	100140331_TGI_at	1	71634563	p31		.	AK094803			0.509	0	0	0	-0.107261	0	0	0.13	0	0.15	0	.
1337	100142278_TGI_at	1	71642303	p31	NEGR1	257194	CR749215			2.57e-12	0	0	0	-0.0038059	0	0	0.14	0	6e-05	1	0
1338	100132571_TGI_at	1	72168245	p31		.	BX104915			0.000201	0	0	0	0.0226755	0	0	0.027	0	0.57	0	.
1339	100156167_TGI_at	1	73027207	p31		339468	BC043521			0.0499	0	0	0	0.0246295	0.134	1	0.58	0	0.53	0	.
1340	100122323_TGI_at	1	74264888	p31	LRRC44	127255	ENST00000354431			0.00439	0	0	0	-0.0604116	0	0	0.13	0	0.3	0	0
1341	100127404_TGI_at	1	74418507	p31	LRRC44	127255	NM_145258	turquoise	yellow	0.0969	0	0	0	0.0185296	0	0	0.1	0	0.72	0	0
1342	100130746_TGI_at	1	74421342	p31	LRRC44	127255	ENST00000370911			1.13e-19	0	0	0	0.0484182	0.266	2	0.43	0	0.048	0	0
1343	100137550_TGI_at	1	74445380	p31	FPGT	8790	NM_003838	grey	turquoise	2.02e-33	0	0	0	0.325574	0	0	0.12	0	0.48	0	0
1344	100152129_TGI_at	1	74592467	p31		.	BG183392			0.000239	0	0	0	-0.0120286	0	0	0.57	0	0.5	0	.
1345	100123180_TGI_at	1	74601859	p31		.	AA018408			0.0747	0	0	0	-0.0434439	0	0	0.12	0	0.096	0	.
1346	100145454_TGI_at	1	74608171	p31	TNNI3K	51086	AI333762			0.0555	0	0	0	-0.117398	0	0	0.32	0	0.066	0	0
1347	100156567_TGI_at	1	74613819	p31	TNNI3K	51086	ENST00000370895			0.112	0	0	0	-0.0653088	0	0	0.58	0	0.16	0	0
1348	100134050_TGI_at	1	74656272	p31		.	AK127029			0.00565	0	0	0	-0.0359047	0	0	0.2	0	0.088	0	0
1349	100147703_TGI_at	1	74714427	p31		.	ENST00000294635			8.97e-11	0	0	0	0.00649828	0.122	1	0.071	0	0.15	0	.
1350	100155734_TGI_at	1	74756463	p31	TNNI3K	51086	NM_015978			0.596	0	0	0	-0.148549	0.118	1	0.62	0	0.61	0	0
1351	100154822_TGI_at	1	74806705	p31	C1orf173	127254	NM_001002912			4.39e-06	1	0	1	0.104705	0	0	0.018	0	0.82	0	0
1352	100134716_TGI_at	1	74827752	p31	C1orf173	127254	BC073916			0.00222	0	0	0	0.0914015	0.138	1	0.35	0	0.85	0	0
1353	100136443_TGI_at	1	74944117	p31	CRYZ	1429	NM_001889	grey	turquoise	6.61e-09	0	0	0	0.154948	0.123	1	0.2	0	0.12	0	1
1354	100160245_TGI_at	1	75002487	p31	TYW3	127253	BM463015	pink	grey	0.709	0	0	0	0.318065	0.351	2	0.0068	1	0.92	0	0
1355	100125093_TGI_at	1	75003692	p31	TYW3	127253	NM_138467	turquoise		3.49e-09	0	0	0	0.298298	0.263	2	0.036	0	0.83	0	0
1356	100133323_TGI_at	1	75368588	p31		.	AK055631			0.528	0	0	0	-0.0569188	0	0	0.69	0	0.79	0	0
1357	100127359_TGI_at	1	75368670	p31		.	BC031326			0.0126	0	0	0	-0.0403733	0	0	0.33	0	0.13	0	.
1358	100147469_TGI_at	1	75399522	p31	LHX8	431707	NM_001001933		grey	0.000619	0	0	0	0.174069	0	0	0.42	0	0.051	0	0
1359	100123189_TGI_at	1	75440763	p31	SLC44A5	204962	ENST00000370859		grey	5.22e-37	1	1	0	0.258157	0.143	1	0.75	0	0.22	0	0
1360	100156513_TGI_at	1	75452964	p31	SLC44A5	204962	NM_152697			1.89e-21	1	1	0	0.292861	0	0	0.041	0	0.58	0	0
1361	100152001_TGI_at	1	75762145	p31		.	AB007968			0.000523	0	0	0	0.0431009	0	0	0.00056	1	6e-05	1	.
1362	100131426_TGI_at	1	75876744	p31		646425	CR936677			0.761	0	0	0	0.0578233	0	0	0.15	0	0.28	0	.
1363	100144882_TGI_at	1	76001440	p31	ACADM	34	NM_000016	blue	red	3.6e-38	1	1	0	0.246723	0	0	0.0045	1	0.00098	1	1
1364	100128145_TGI_at	1	76144658	p31	MSH4	4438	NM_002440			9.57e-14	0	0	0	0.0616247	0	0	0.97	0	0.24	0	.
1365	100139447_TGI_at	1	76163696	p31	ASB17	127247	NM_080868			0.36	0	0	0	-0.0056305	0	0	0.054	0	0.47	0	0
1366	100156292_TGI_at	1	76409642	p31		.	AK023731			8.3e-14	0	0	0	0.0174384	0	0	0.011	1	0.15	0	.
1367	100143094_TGI_at	1	76868944	p31	ST6GALNAC3	256435	NM_152996	gold	turquoise	7.53e-35	4	4	0	-0.0183486	0.118	1	0.056	0	0.0023	0	0
1368	100121856_TGI_at	1	77169837	p31		.	AK021730			0.00213	0	0	0	-0.0194339	0	0	0.6	0	0.49	0	0
1369	100132722_TGI_at	1	77301952	p31	ST6GALNAC5	81849	NM_030965		turquoise	1.72e-10	0	0	0	0.0583156	0.128	1	0.0003	1	0.92	0	0
1370	100132703_TGI_at	1	77303663	p31	ST6GALNAC5	81849	AF131837			5.42e-09	0	0	0	0.0431644	0	0	0.36	0	0.99	0	0
1371	100161999_TGI_at	1	77311518	p31		256483	XM_173015			0.0975	0	0	0	-0.018418	0	0	0.58	0	0.14	0	.
1372	100152631_TGI_at	1	77327606	p31	PIGK	10026	NM_005482	grey	grey	6.04e-11	0	0	0	0.381813	0.174	1	0.45	0	0.15	0	1
1373	100137131_TGI_at	1	77330392	p31	PIGK	10026	Y07596	grey	grey	7.11e-05	0	0	0	0.51506	0.246	1	0.81	0	0.0035	0	1
1374	100145867_TGI_at	1	77367458	p31	hCG_22804	645441	NM_001093734	grey	grey60	3.51e-12	0	0	0	-0.075043	0	0	0.68	0	0.0013	1	0
1375	100139303_TGI_at	1	77433430	p31	AARSD1	80755	NM_025267	grey	grey	1.2e-20	0	0	0	-0.0410546	0.288	1	0.0064	1	0.35	0	0
1376	100136132_TGI_at	1	77760767	p31	AK5	26289	AF445193			0.0658	0	0	0	-0.101394	0	0	0.14	0	0.0045	0	0
1377	100131023_TGI_at	1	77797872	p31	AK5	26289	NM_174858			0.00954	0	0	0	-0.0767963	0	0	0.023	0	0.031	0	0
1378	100136703_TGI_at	1	77801025	p31	ZZZ3	26009	BX640658	grey	turquoise	6.71e-09	0	0	0	0.409041	0.21	1	0.22	0	0.73	0	0
1379	100144952_TGI_at	1	77803066	p31	ZZZ3	26009	NM_015534	grey	grey	5.3e-06	0	0	0	0.504302	0.294	1	0.33	0	0.43	0	0
1380	100122763_TGI_at	1	77934538	p31	USP33	23032	NM_015017	turquoise	blue	0.000935	3	0	3	0.447872	0.434	1	0.22	0	0.72	0	.
1381	100136932_TGI_at	1	77952452	p31		.	BG171888			0.00043	0	0	0	0.135029	0.128	1	0.39	0	0.0022	0	.
1382	100159952_TGI_at	1	77953115	p31	USP33	23032	NM_201626	greenyellow	grey	4.5e-05	0	0	0	0.496492	0.312	1	0.18	0	0.071	0	.
1383	100129780_TGI_at	1	78116291	p31	FAM73A	374986	NM_198549	turquoise	blue	1.01e-10	0	0	0	0.381847	0.323	2	0.02	0	0.89	0	0
1384	100151109_TGI_at	1	78117707	p31	FAM73A	374986	BF692226	turquoise	grey	2.98e-07	0	0	0	0.385242	0.24	1	0.28	0	0.72	0	0
1385	100123480_TGI_at	1	78122801	p31	C1orf118	374987	AK075118			0.121	0	0	0	-0.0073735	0.132	1	0.41	0	0.46	0	.
1386	100140858_TGI_at	1	78168224	p31	NEXN	91624	ENST00000330010	grey	turquoise	7.6e-13	0	0	0	-0.0449447	0.242	2	0.12	0	0.78	0	0
1387	100156569_TGI_at	1	78181175	p31	NEXN	91624	ENST00000334785	brown	turquoise	4.45e-11	2	1	1	-0.0670279	0.153	1	0.057	0	0.71	0	0
1388	100155280_TGI_at	1	78183132	p31	FUBP1	8880	AB209366	turquoise	blue	1.81e-19	2	0	2	0.242431	0	0	0.084	0	0.31	0	1
1389	100146440_TGI_at	1	78186478	p31	FUBP1	8880	NM_003902	grey	grey	7.68e-24	0	0	0	0.216577	0	0	0.58	0	0.012	0	1
1390	100140580_TGI_at	1	78190195	p31		.	CA445255			0.8	0	0	0	0.233906	0	0	0.085	0	0.00013	1	.
1391	100139418_TGI_at	1	78255243	p31	DNAJB4	11080	NM_007034	grey	grey	2.42e-06	0	0	0	0.105491	0.129	1	0.19	0	0.33	0	0
1392	100157471_TGI_at	1	78375377	p31	GIPC2	54810	NM_017655	blue	grey	6.23e-06	42	0	42	0.352959	0.26	2	0.00015	1	0.0082	0	0
1393	100156945_TGI_at	1	78376218	p31	GIPC2	54810	ENST00000370759	blue	grey	1.77e-05	3	0	3	0.318076	0.15	1	0.0052	1	0.042	0	0
1394	100145660_TGI_at	1	78548859	p31		149047	BC015860			0.0032	0	0	0	0.293263	0.137	1	0.16	0	0.48	0	.
1395	100160800_TGI_at	1	78778677	p31	PTGFR	5737	NM_001039585	salmon	grey	4.45e-31	10	10	0	0.374547	0.273	2	0.33	0	0.57	0	0
1396	100151509_TGI_at	1	78880197	p31	IFI44L	10964	NM_006820	grey	grey	0.000557	0	0	0	-0.0621508	0	0	0.46	0	0.32	0	0
1397	100137744_TGI_at	1	78899367	p31	IFI44	10561	NM_006417	grey	grey	0.885	0	0	0	0.0327024	0	0	0.87	0	0.0073	0	1
1398	100135099_TGI_at	1	79129107	p31	ELTD1	64123	AB032017	grey	turquoise	2.95e-06	9	8	1	0.00507672	0	0	0.043	0	0.92	0	1
1399	100125215_TGI_at	1	80829559	p31		.	AW611782	green		3.28e-05	0	0	0	-0.0131707	0.138	1	0.64	0	0.014	0	.
1400	100148943_TGI_at	1	81774083	p31		.	BX092247			1.47e-21	0	0	0	-0.0274502	0	0	0.2	0	0.79	0	.
1401	100138529_TGI_at	1	81845262	p31		.	BX093250			0.961	0	0	0	0.140579	0	0	0.16	0	0.54	0	.
1402	100148770_TGI_at	1	81857420	p31		.	AI732798			0.00848	0	0	0	0.00237189	0	0	0.06	0	0.57	0	.
1403	100138098_TGI_at	1	82229325	p31	LPHN2	23266	ENST00000370721	turquoise	grey	5.66e-21	49	1	48	0.212824	0	0	0.08	0	0.33	0	0
1404	100136265_TGI_at	1	82230406	p31	LPHN2	23266	NM_012302	grey	grey	6.22e-27	2	2	0	0.228855	0.143	1	0.027	0	0.45	0	0
1405	100129382_TGI_at	1	82231901	p31		.	CA429938	turquoise		2.03e-33	2	1	1	0.166232	0.175	1	0.048	0	0.048	0	.
1406	100130193_TGI_at	1	82234479	p31		.	AK026847			4.49e-29	0	0	0	0.0651342	0	0	0.0076	1	0.011	0	0
1407	100126267_TGI_at	1	83212488	p31		.	U80773			5.21e-08	0	0	0	0.0504837	0	0	4.3e-05	1	0.13	0	.
1408	100133125_TGI_at	1	83597285	p31		.	XM_089050			0.386	0	0	0	0.0665303	0	0	0.7	0	0.021	0	.
1409	100160620_TGI_at	1	83814357	p31		.	BC036594			0.00483	1	0	1	0.228823	0.119	1	0.71	0	0.11	0	.
1410	100142616_TGI_at	1	84103603	p31	TTLL7	79739	ENST00000370704	salmon	grey	4.5e-16	1	1	0	0.271783	0.167	1	0.75	0	0.49	0	0
1411	100139192_TGI_at	1	84108169	p31	TTLL7	79739	NM_024686			1.17e-11	1	1	0	0.305487	0.146	1	0.00097	1	0.83	0	0
1412	100150125_TGI_at	1	84443269	p31	PRKACB	5567	NM_207578			0.645	0	0	0	0.168959	0	0	0.016	0	0.92	0	0
1413	100124809_TGI_at	1	84475154	p31	PRKACB	5567	M34181	turquoise	grey	0.504	0	0	0	0.271089	0.149	1	0.15	0	0.9	0	0
1414	100160012_TGI_at	1	84476337	p31	PRKACB	5567	NM_002731	turquoise	grey	0.0754	0	0	0	0.368384	0.224	1	0.18	0	0.96	0	0
1415	100138445_TGI_at	1	84588746	p31	SAMD13	148418	NM_001010971			9.5e-11	0	0	0	0.183878	0.234	2	0.031	0	0.56	0	0
1416	100131998_TGI_at	1	84615642	p31		.	DV080711			0.000394	0	0	0	-0.006628	0	0	0.29	0	0.14	0	0
1417	100136024_TGI_at	1	84651963	p31	DNASE2B	58511	NM_021233	grey	turquoise	3.68e-18	0	0	0	0.0322917	0	0	0.87	0	0.18	0	0
1418	100155738_TGI_at	1	84735033	p22	BXDC5	80135	ENST00000370654	wheat	grey	0.0987	1	0	1	0.590428	0.431	1	0.66	0	0.015	0	0
1419	100124012_TGI_at	1	84744542	p22	GNG5	2787	NM_005274	turquoise	grey	0.308	1	0	1	0.400631	0.214	1	0.46	0	0.94	0	0
1420	100153157_TGI_at	1	84752543	p22		.	BC039201			0.00134	0	0	0	-9.8625e-06	0	0	0.071	0	0.17	0	.
1421	100151666_TGI_at	1	84779598	p22	SPATA1	64173	ENST00000370638	turquoise		0.117	0	0	0	0.161898	0	0	0.75	0	0.66	0	1
1422	100145528_TGI_at	1	84789275	p22	SPATA1	64173	NM_001081472	grey	yellow	3.34e-20	0	0	0	0.285884	0.164	1	0.16	0	0.07	0	1
1423	100140940_TGI_at	1	84791744	p22	CTBS	1486	ENST00000370630	grey	grey	1.21e-23	0	0	0	0.299171	0.168	1	0.24	0	0.052	0	0
1424	100153412_TGI_at	1	84792983	p22	CTBS	1486	NM_004388	grey	grey	1.1e-26	0	0	0	0.296756	0.31	2	0.98	0	0.011	0	0
1425	100122533_TGI_at	1	84866821	p22	C1orf180	439927	ENST00000370624			0.703	0	0	0	-0.107763	0	0	0.94	0	0.16	0	.
1426	100141994_TGI_at	1	84883045	p22	SSX2IP	117178	AK023097	grey	grey	1.59e-15	0	0	0	0.402661	0.137	1	0.00077	1	0.011	0	0
1427	100147972_TGI_at	1	84884830	p22	SSX2IP	117178	BC033637	grey	grey	1.12e-22	0	0	0	0.400916	0.174	1	0.0062	1	0.025	0	0
1428	100128725_TGI_at	1	84887209	p22	SSX2IP	117178	ENST00000370612	grey	grey	1.37e-25	0	0	0	0.40133	0.27	2	0.027	0	0.077	0	0
1429	100152998_TGI_at	1	84889464	p22	SSX2IP	117178	DQ891136	grey	grey	4.29e-25	0	0	0	0.410564	0.288	2	0.087	0	0.22	0	0
1430	100124940_TGI_at	1	85050190	p22	EDG7	23566	ENST00000370611		yellow	2.19e-08	0	0	0	0.00013402	0.161	1	0.4	0	0.4	0	0
1431	100126966_TGI_at	1	85077978	p22	EDG7	23566	NM_012152			0.012	0	0	0	0.00221515	0	0	0.3	0	0.42	0	0
1432	100160668_TGI_at	1	85164016	p22	MCOLN2	255231	NM_153259	green	turquoise	9.92e-06	1	1	0	-0.006751	0.243	1	0.017	0	0.53	0	0
1433	100161171_TGI_at	1	85256628	p22	MCOLN3	55283	NM_018298	brown	grey	2.05e-24	3	0	3	0.249118	0.158	1	0.0067	1	0.22	0	0
1434	100141483_TGI_at	1	85368118	p22	WDR63	126820	NM_145172			0.0308	0	0	0	-0.0015509	0	0	0.33	0	0.18	0	0
1435	100143939_TGI_at	1	85395371	p22	SYDE2	84144	AI979035			6.71e-24	0	0	0	0.206275	0.124	1	0.35	0	0.55	0	0
1436	100148154_TGI_at	1	85396193	p22	SYDE2	84144	NM_032184	blue		3.17e-12	0	0	0	0.165038	0	0	0.073	0	0.86	0	0
1437	100153964_TGI_at	1	85413108	p22		.	AK075186	turquoise		1.96e-06	0	0	0	0.349868	0.206	1	0.031	0	0.83	0	.
1438	100156543_TGI_at	1	85488687	p22	C1orf52	148423	ENST00000294661			2.02e-14	0	0	0	0.345977	0.154	1	0.0044	1	0.22	0	1
1439	100146731_TGI_at	1	85490562	p22	C1orf52	148423	NM_198077	turquoise	blue	0.122	15	0	15	0.44652	0.269	1	0.0062	1	0.98	0	1
1440	100144832_TGI_at	1	85504910	p22	BCL10	8915	ENST00000271015	turquoise	grey	0.399	0	0	0	0.267963	0.167	1	0.35	0	0.014	0	0
1441	100131908_TGI_at	1	85557075	p22	DDAH1	23576	NM_012137	grey	grey	0.000108	0	0	0	0.406288	0.286	2	0.085	0	0.014	0	1
1442	100122898_TGI_at	1	85640715	p22		.	BC036577			0.0162	0	0	0	0.104471	0	0	0.4	0	0.042	0	.
1443	100144284_TGI_at	1	85694521	p22		.	AF085891			0.228	0	0	0	0.263788	0	0	0.85	0	0.62	0	0
1444	100154533_TGI_at	1	85705564	p22		.	AK001128	blue	grey	0.0059	5	0	5	0.374204	0.28	2	0.00044	1	0.0059	0	.
1445	100153628_TGI_at	1	85727626	p22	DDAH1	23576	AI084610			0.00377	0	0	0	0.0208181	0.139	1	0.31	0	0.56	0	1
1446	100160941_TGI_at	1	85793149	p22		.	H82481			0.0494	0	0	0	-0.0159117	0	0	0.66	0	0.11	0	.
1447	100148646_TGI_at	1	85821631	p22	CYR61	3491	NM_001554	grey	turquoise	3.01e-36	0	0	0	-0.0057467	0	0	0.1	0	0.24	0	0
1448	100149946_TGI_at	1	85888228	p22		.	AK022664			1.8e-05	0	0	0	0.191021	0.127	1	0.11	0	0.6	0	0
1449	100141200_TGI_at	1	85891397	p22	C1orf181	54680	NM_017953	yellow	grey	0.504	4	0	4	0.322987	0.132	1	0.91	0	0.014	0	0
1450	100162374_TGI_at	1	85968026	p22	COL24A1	255631	NM_152890		grey	4.94e-24	0	0	0	0.186964	0	0	0.76	0	0.03	0	0
1451	100133655_TGI_at	1	86585423	p22	ODF2L	57489	ENST00000359242			0.807	0	0	0	0.0389648	0	0	0.18	0	0.25	0	0
1452	100125257_TGI_at	1	86590919	p22	ODF2L	57489	NM_020729	green	tan	0.0221	8	0	8	0.122993	0.146	1	0.011	1	0.06	0	0
1453	100138143_TGI_at	1	86694509	p22	CLCA2	9635	NM_006536			0.761	0	0	0	-0.0292586	0	0	0.42	0	0.86	0	0
1454	100144059_TGI_at	1	86738200	p22	CLCA1	1179	NM_001285			0.000855	0	0	0	0.00527734	0	0	0.026	0	0.17	0	0
1455	100159924_TGI_at	1	86760566	p22		.	XM_936599			0.0234	0	0	0	-0.0450302	0	0	0.35	0	0.37	0	.
1456	100134015_TGI_at	1	86818589	p22	CLCA4	22802	NM_012128			0.605	0	0	0	-0.0166463	0	0	0.88	0	0.9	0	0
1457	100135013_TGI_at	1	86893423	p22	CLCA3	9629	NM_004921			0.0195	0	0	0	0.0149483	0	0	0.52	0	0.9	0	0
1458	100151348_TGI_at	1	86981708	p22	SH3GLB1	51100	AK001954	blue	turquoise	2.43e-06	1	0	1	0.409435	0.349	3	1.5e-05	1	0.53	0	0
1459	100126924_TGI_at	1	86986118	p22	SH3GLB1	51100	NM_016009	turquoise	turquoise	0.000783	0	0	0	0.358054	0.175	1	0.19	0	0.14	0	0
1460	100130263_TGI_at	1	87023477	p22		.	NM_001007539			0.604	0	0	0	-0.0820002	0	0	0.63	0	0.00038	1	.
1461	100123188_TGI_at	1	87101000	p22		9403	NM_004261	grey	grey	0.895	0	0	0	0.397388	0.163	1	0.48	0	0.3	0	0
1462	100131482_TGI_at	1	87336409	p22	HS2ST1	9653	ENST00000370551	blue	grey	6.66e-11	0	0	0	0.374085	0	0	0.0031	1	0.1	0	0
1463	100153257_TGI_at	1	87344220	p22	HS2ST1	9653	AK023260	blue	grey	5.22e-32	17	0	17	0.349967	0.241	2	0.085	0	0.85	0	0
1464	100136389_TGI_at	1	87345324	p22	HS2ST1	9653	BQ219110	turquoise	grey	3.02e-32	1	0	1	0.246051	0.161	1	0.013	0	0.019	0	0
1465	100123119_TGI_at	1	87347464	p22	HS2ST1	9653	DB369122	blue	grey	1.61e-17	157	0	157	0.45138	0.225	1	0.00014	1	0.45	0	0
1466	100138834_TGI_at	1	87372538	p22	HS2ST1	9653	ENST00000354207			6.58e-07	0	0	0	0.00525237	0	0	0.13	0	0.065	0	0
1467	100142677_TGI_at	1	87567032	p22	LMO4	8543	BQ232349			0.339	0	0	0	0.0743851	0	0	0.44	0	0.0063	0	1
1468	100145917_TGI_at	1	88043873	p22		.	AK057683		grey	1.88e-38	0	0	0	0.37371	0.135	1	0.64	0	0.4	0	.
1469	100135668_TGI_at	1	88727292	p22		.	AK021998	turquoise	yellow	1.31e-07	0	0	0	0.0594662	0	0	0.092	0	0.46	0	.
1470	100134561_TGI_at	1	89071527	p22	PKN2	5586	ENST00000361935	magenta	green	6.54e-05	0	0	0	0.305573	0.173	1	0.52	0	0.23	0	0
1471	100130460_TGI_at	1	89093540	p22	GTF2B	2959	NM_001514	yellow	blue	1.02e-09	8	0	8	0.321232	0.225	1	0.48	0	0.043	0	0
1472	100123908_TGI_at	1	89169513	p22		.	BG008608			0.000136	0	0	0	-0.006644	0	0	0.0014	1	0.0038	0	.
1473	100135988_TGI_at	1	89178016	p22	CCBL2	56267	NM_001008661	grey	grey	5.11e-10	0	0	0	0.321105	0	0	0.1	0	0.0052	0	1
1474	100127805_TGI_at	1	89184546	p22	CCBL2	56267	AL833593	turquoise	grey	0.00566	0	0	0	0.282114	0	0	0.31	0	0.051	0	1
1475	100122335_TGI_at	1	89219079	p22	CCBL2	56267	NM_019610	yellow	grey	0.00729	0	0	0	0.339946	0.151	1	0.41	0	0.83	0	1
1476	100126116_TGI_at	1	89245264	p22	GBP3	2635	NM_018284	green	grey	0.44	0	0	0	0.245282	0.131	1	0.01	1	0.55	0	0
1477	100132077_TGI_at	1	89349702	p22	GBP2	2634	ENST00000370464	blue	grey	3.93e-21	0	0	0	0.287998	0.151	1	0.00033	1	0.77	0	0
1478	100128160_TGI_at	1	89370386	p22	GBP7	388646	NM_207398	blue	grey	1.54e-07	23	3	20	0.304501	0.136	1	5e-05	1	0.028	0	0
1479	100122505_TGI_at	1	89420378	p22	GBP4	115361	NM_052941	black	turquoise	6.43e-08	0	0	0	0.160517	0.182	1	0.24	0	0.029	0	.
1480	100145309_TGI_at	1	89497552	p22	GBP5	115362	AL832285	green	turquoise	0.523	0	0	0	0.019218	0.177	1	0.15	0	0.24	0	0
1481	100132644_TGI_at	1	89503515	p22	GBP4	115361	AI203370			0.000595	0	0	0	0.00044742	0	0	0.0029	1	0.36	0	.
1482	100154113_TGI_at	1	89570388	p22		729933	XM_001131822			1.31e-06	0	0	0	0.00734781	0	0	0.93	0	0.4	0	.
1483	100158651_TGI_at	1	89624259	p22	GBP6	163351	NM_198460			0.000231	0	0	0	0.0894474	0.141	1	0.41	0	0.098	0	1
1484	100128773_TGI_at	1	89648535	p22		.	BC013288			0.00575	0	0	0	0.255159	0.14	1	0.18	0	0.16	0	0
1485	100156586_TGI_at	1	89822766	p22	LRRC8B	23507	BU175268			0.000383	0	0	0	0.312162	0	0	0.075	0	0.11	0	0
1486	100148755_TGI_at	1	89846055	p22		.	AF074998			0.000935	0	0	0	-0.001212	0	0	0.11	0	0.27	0	0
1487	100162741_TGI_at	1	89863165	p22		400761	AK130864			0.0555	0	0	0	0.0258823	0	0	0.36	0	0.0063	0	.
1488	100150239_TGI_at	1	89952831	p22	LRRC8C	84230	NM_032270	grey	turquoise	1.63e-10	0	0	0	0.0442402	0.197	1	0.014	0	0.66	0	0
1489	100161927_TGI_at	1	90098550	p22		.	AK025238			2.85e-21	0	0	0	0.149971	0	0	0.76	0	0.45	0	.
1490	100152105_TGI_at	1	90173827	p22	LRRC8D	55144	NM_018103	blue	turquoise	2.52e-40	0	0	0	0.323039	0.221	1	0.037	0	0.87	0	0
1491	100151327_TGI_at	1	90231920	p22		492303	BC053364			8.36e-33	0	0	0	0.344603	0.276	2	0.8	0	0.65	0	.
1492	100162683_TGI_at	1	90266075	p22	ZNF326	284695	NM_182976	turquoise	brown	3.38e-05	0	0	0	0.245742	0	0	0.15	0	0.36	0	0
1493	100157570_TGI_at	1	90271868	p22		.	AK124539	turquoise	green	4.57e-05	0	0	0	0.268581	0.131	1	0.77	0	0.57	0	.
1494	100127263_TGI_at	1	90760355	p22		.	BE072586			0.917	0	0	0	-0.10588	0	0	0.99	0	0.35	0	.
1495	100150865_TGI_at	1	90950528	p22	BARHL2	343472	NM_020063			0.0553	0	0	0	-0.0149014	0	0	0.7	0	0.046	0	0
1496	100147348_TGI_at	1	91067989	p22		149351	AK022898			1.1e-13	0	0	0	0.203026	0.259	2	0.52	0	0.51	0	.
1497	100142163_TGI_at	1	91153753	p22	ZNF644	84146	NM_032186	turquoise	grey	0.669	4	0	4	0.415584	0.198	1	0.16	0	0.5	0	0
1498	100129135_TGI_at	1	91177660	p22	ZNF644	84146	DA335408	turquoise		8.39e-09	0	0	0	0.284595	0	0	0.16	0	0.69	0	0
1499	100128307_TGI_at	1	91506232	p22	HFM1	164045	ENST00000370425			7.51e-07	0	0	0	0.0771692	0	0	0.033	0	0.52	0	0
1500	100135407_TGI_at	1	91568204	p22		.	XM_937756			0.00026	0	0	0	0.0432261	0	0	0.034	0	0.21	0	.
1501	100135339_TGI_at	1	91615928	p22	HFM1	164045	ENST00000370422			0.0201	0	0	0	0.0200416	0.136	1	0.084	0	0.76	0	0
1502	100132355_TGI_at	1	91763569	p22	CDC7	8317	NM_003503	blue	black	3.94e-34	15	4	11	0.414366	0.294	2	0.019	0	0.57	0	0
1503	100142537_TGI_at	1	91918776	p22	TGFBR3	7049	ENST00000370399	grey	grey	4.93e-33	6	0	6	0.318276	0.156	1	0.3	0	0.012	0	0
1504	100153179_TGI_at	1	91920951	p22	TGFBR3	7049	NM_003243	grey	grey	1.65e-11	1	0	1	0.242257	0.182	1	0.84	0	0.048	0	0
1505	100146290_TGI_at	1	92217142	p22	BRDT	676	BC017582		grey	5.5e-09	0	0	0	0.125292	0	0	0.012	0	0.48	0	0
1506	100122167_TGI_at	1	92247502	p22	BRDT	676	NM_207189		grey	1.65e-10	0	0	0	0.143881	0	0	0.57	0	0.59	0	0
1507	100123428_TGI_at	1	92290737	p22	ABHD7	253152	NM_173567		grey	1.44e-09	0	0	0	0.206163	0	0	0.22	0	0.25	0	0
1508	100134538_TGI_at	1	92312261	p22		646817	XM_937132	turquoise		0.0133	0	0	0	-0.0083509	0	0	0.2	0	0.5	0	.
1509	100125500_TGI_at	1	92365983	p22	BTBD8	284697	NM_183242			3.89e-14	0	0	0	0.25806	0	0	0.083	0	0.53	0	0
1510	100154376_TGI_at	1	92422536	p22	KIAA1107	23285	ENST00000370378	yellow	grey	8.36e-29	1	0	1	0.41222	0.153	1	0.74	0	0.36	0	.
1511	100155344_TGI_at	1	92428546	p22		.	AL080072			0.00014	0	0	0	0.0931538	0.132	1	0.18	0	0.01	0	.
1512	100135334_TGI_at	1	92467444	p22		646821	XM_937148			0.19	0	0	0	-0.0633671	0	0	0.025	0	0.013	0	.
1513	100140682_TGI_at	1	92476276	p22	C1orf146	388649	NM_001012425			0.962	0	0	0	0.0440144	0	0	0.23	0	0.017	0	0
1514	100125531_TGI_at	1	92493273	p22	GLMN	11146	NM_053274	turquoise	blue	8.4e-20	13	0	13	0.263733	0.16	1	0.00044	1	0.86	0	0
1515	100133909_TGI_at	1	92604706	p22	RPAP2	79871	BC039014	turquoise	tan	4.58e-18	0	0	0	0.422394	0.268	1	0.005	1	0.19	0	1
1516	100126375_TGI_at	1	92711727	p22		.	BX404805			0.00236	0	0	0	0.0277632	0.169	1	0.65	0	0.26	0	.
1517	100135242_TGI_at	1	92713253	p22	GFI1	2672	NM_005263	purple	turquoise	0.0153	0	0	0	0.0760645	0.266	2	0.056	0	0.5	0	0
1518	100150415_TGI_at	1	92747237	p22	EVI5	7813	NM_005665	blue	grey	0.00656	16	0	16	0.464888	0.302	2	0.0009	1	0.58	0	0
1519	100129616_TGI_at	1	93078914	p22		.	U66	grey		0.263	0	0	0	0.230752	0	0	0.16	0	0.14	0	.
1520	100135056_TGI_at	1	93080639	p22	FAM69A	388650	ENST00000370310	blue	grey	0.000354	0	0	0	0.224994	0	0	0.06	0	0.09	0	0
1521	100150235_TGI_at	1	93142452	p22	FAM69A	388650	NM_001006605	turquoise	blue	0.529	0	0	0	0.13575	0.126	1	0.16	0	0.88	0	0
1522	100130046_TGI_at	1	93350666	p22	MTF2	22823	AA708952	turquoise	magenta	1.9e-20	0	0	0	0.306495	0.238	2	0.78	0	0.16	0	0
1523	100145150_TGI_at	1	93366432	p22		.	N63249			0.526	0	0	0	-0.0601775	0	0	0.13	0	0.0082	0	.
1524	100143754_TGI_at	1	93375434	p22	MTF2	22823	NM_007358	turquoise	tan	3.37e-17	1	0	1	0.442765	0.382	2	0.034	0	0.31	0	0
1525	100156987_TGI_at	1	93376225	p22	MTF2	22823	AF086050	greenyellow	grey	1.98e-05	28	0	28	0.399873	0.3	2	0.097	0	0.41	0	0
1526	100137567_TGI_at	1	93388204	p22	TMED5	50999	ENST00000370290	grey	grey	1.01e-12	1	0	1	0.289822	0.145	1	0.22	0	0.1	0	0
1527	100140956_TGI_at	1	93390308	p22	TMED5	50999	NM_016040	pink	grey	0.0341	0	0	0	0.508256	0.356	2	0.24	0	0.57	0	0
1528	100129909_TGI_at	1	93392798	p22	TMED5	50999	AF151858	turquoise	blue	4.45e-37	0	0	0	0.343007	0.209	1	0.11	0	0.0023	0	0
1529	100131274_TGI_at	1	93419202	p22		.	L07394	turquoise	brown	0.263	0	0	0	0.21036	0	0	0.28	0	0.13	0	.
1530	100153152_TGI_at	1	93499919	p22	CCDC18	343099	NM_206886	turquoise		9.27e-05	1	0	1	0.29602	0.155	1	0.27	0	0.88	0	0
1531	100159982_TGI_at	1	93563407	p22		.	AL832786	turquoise	brown	0.00355	1	0	1	0.0555969	0	0	0.035	0	0.26	0	.
1532	100147924_TGI_at	1	93568507	p22		.	CA436684			0.00892	0	0	0	-0.0170403	0	0	0.001	1	0.39	0	.
1533	100129880_TGI_at	1	93570635	p22		.	BC029907	turquoise	brown	1.37e-36	0	0	0	0.153065	0	0	0.68	0	0.18	0	.
1534	100126605_TGI_at	1	93573912	p22		.	BQ576147			0.00967	0	0	0	0.00125965	0	0	0.9	0	0.83	0	.
1535	100121981_TGI_at	1	93576549	p22		.	AK021668	turquoise	green	3.46e-23	0	0	0	0.142543	0	0	0.57	0	0.56	0	.
1536	100135781_TGI_at	1	93599186	p22	DR1	1810	ENST00000370267			8.85e-10	0	0	0	0.448349	0.2	1	0.99	0	0.1	0	0
1537	100151974_TGI_at	1	93600431	p22	DR1	1810	NM_001938	grey	grey	1.13e-18	0	0	0	0.40952	0.168	1	0.39	0	0.86	0	0
1538	100146916_TGI_at	1	93623439	p22		.	BX648062			2e-27	0	0	0	0.290666	0	0	0.75	0	0.5	0	.
1539	100145847_TGI_at	1	93792417	p22	FNBP1L	54874	NM_001024948	grey	grey	8.49e-41	0	0	0	0.269049	0	0	0.27	0	0.07	0	0
1540	100156937_TGI_at	1	93800336	p22	BCAR3	8412	NM_003567	turquoise	grey	1.75e-08	7	0	7	0.43117	0.206	1	0.34	0	0.55	0	0
1541	100153834_TGI_at	1	93848411	p22		.	AI248259	grey	grey	0.0196	0	0	0	0.229425	0	0	0.39	0	0.63	0	.
1542	100123930_TGI_at	1	93854047	p22		.	H54855			0.603	0	0	0	0.265487	0	0	0.92	0	0.69	0	.
1543	100133767_TGI_at	1	93991397	p22		723788	DQ080207			2.88e-12	0	0	0	0.0921889	0	0	0.37	0	0.17	0	.
1544	100125056_TGI_at	1	94017088	p22		.	BX106566			2.52e-25	0	0	0	0.140505	0.313	2	0.03	0	0.21	0	.
1545	100135887_TGI_at	1	94027612	p22		.	BQ934792			0.314	0	0	0	-0.0321481	0	0	0.95	0	0.69	0	.
1546	100126085_TGI_at	1	94092146	p22		.	AK090811			2.36e-16	0	0	0	0.0460313	0.131	1	0.77	0	0.9	0	0
1547	100157452_TGI_at	1	94111331	p22	DNTTIP2	30836	NM_014597	grey	grey	0.00103	0	0	0	0.485901	0.259	1	0.0049	1	0.42	0	0
1548	100144302_TGI_at	1	94123702	p22	GCLM	2730	ENST00000370238	grey	grey	0.00622	0	0	0	0.284151	0	0	0.0098	1	0.49	0	0
1549	100143764_TGI_at	1	94125535	p22	GCLM	2730	NM_002061	turquoise		5.26e-06	1	0	1	0.223467	0	0	0.0017	1	0.18	0	0
1550	100154003_TGI_at	1	94127071	p22	GCLM	2730	L35546	grey	grey	0.284	0	0	0	0.23024	0	0	0.019	0	0.15	0	0
1551	100160340_TGI_at	1	94232642	p22	ABCA4	24	NM_000350	turquoise	grey	7.25e-06	0	0	0	0.0708513	0	0	0.052	0	0.47	0	1
1552	100131684_TGI_at	1	94401631	p22		.	ENST00000354302			0.000349	0	0	0	0.0299331	0	0	0.0019	1	0.23	0	.
1553	100133798_TGI_at	1	94410648	p22	ARHGAP29	9411	AW295796	grey	grey	0.0664	0	0	0	0.21888	0.225	2	0.29	0	0.41	0	0
1554	100158699_TGI_at	1	94410945	p22	ARHGAP29	9411	U90920	grey	grey	0.000114	0	0	0	0.28066	0.315	2	0.21	0	0.79	0	0
1555	100130826_TGI_at	1	94665339	p21		.	AK024564			0.0303	0	0	0	0.0281212	0	0	0.59	0	0.5	0	.
1556	100148667_TGI_at	1	94756357	p21	ABCD3	5825	NM_002858	chocolate	turquoise	4.76e-28	0	0	0	0.335786	0.158	1	0.08	0	0.048	0	0
1557	100157265_TGI_at	1	94767765	p21	F3	2152	NM_001993	brown	turquoise	5.62e-29	10	2	8	0.0161868	0	0	0.2	0	0.07	0	0
1558	100156039_TGI_at	1	94918708	p21		.	BC043287			0.00668	0	0	0	0.0830846	0	0	0.23	0	0.67	0	.
1559	100128459_TGI_at	1	94972481	p21		.	AK025017			0.552	0	0	0	-0.0024946	0	0	4.7e-05	1	0.15	0	.
1560	100156893_TGI_at	1	95131262	p21	SLC44A3	126969	NM_152369	brown	grey	5.12e-15	0	0	0	-0.0384561	0.345	2	0.89	0	0.54	0	1
1561	100158048_TGI_at	1	95135423	p21	CNN3	1266	NM_001839	grey	grey	0.35	0	0	0	0.285418	0.171	1	0.86	0	0.0065	0	0
1562	100121942_TGI_at	1	95161810	p21		.	AW016437	turquoise		7.73e-05	0	0	0	0.169122	0	0	0.77	0	0.66	0	.
1563	100121684_TGI_at	1	95168295	p21		.	AK094796	grey	grey	9.47e-25	0	0	0	0.357138	0.136	1	0.00029	1	0.0015	1	0
1564	100149815_TGI_at	1	95243173	p21	ALG14	199857	NM_144988	grey	grey	8.74e-13	2	0	2	0.323626	0	0	0.036	0	0.015	0	0
1565	100161400_TGI_at	1	95355520	p21		646902	XM_943306			0.106	0	0	0	0.00821358	0	0	0.15	0	0.57	0	.
1566	100130022_TGI_at	1	95431092	p21	TMEM56	148534	NM_152487	turquoise	red	0.000144	0	0	0	0.271348	0	0	0.0051	1	0.0036	0	0
1567	100129106_TGI_at	1	95435491	p21	TMEM56	148534	ENST00000370203	grey	red	9.29e-20	3	2	1	0.282916	0	0	0.00052	1	0.00034	1	0
1568	100161279_TGI_at	1	95485126	p21	RWDD3	25950	NM_015485	turquoise	grey	0.544	20	0	20	0.401824	0.285	2	0.87	0	0.012	0	0
1569	100136288_TGI_at	1	95552815	p21		729977	XM_001129633		turquoise	0.187	0	0	0	0.0365668	0	0	0.15	0	0.68	0	.
1570	100132979_TGI_at	1	95717182	p21		440594	AK056224			0.000253	0	0	0	-0.0391263	0	0	0.32	0	0.88	0	.
1571	100159641_TGI_at	1	95753276	p21		.	BC067883			0.00753	0	0	0	0.0194855	0	0	0.33	0	0.98	0	.
1572	100160397_TGI_at	1	96031413	p21		.	BC028967			3.37e-14	0	0	0	0.109743	0.177	1	0.82	0	0.43	0	.
1573	100156362_TGI_at	1	96492546	p21		.	AK056049			0.414	0	0	0	-0.0389447	0	0	0.92	0	0.18	0	.
1574	100124484_TGI_at	1	97052568	p21	PTBP2	58155	NM_021190	turquoise	grey	4.69e-17	14	0	14	0.370499	0.152	1	0.041	0	0.42	0	0
1575	100143580_TGI_at	1	97316198	p21	DPYD	1806	NM_000110	blue	grey	1.1e-06	23	0	23	0.301862	0.129	1	0.0019	1	0.01	0	0
1576	100122862_TGI_at	1	97319783	p21		.	DW444037			8.6e-06	0	0	0	0.0561634	0	0	0.81	0	0.84	0	.
1577	100145291_TGI_at	1	97367683	p21		.	AK024517			0.0199	0	0	0	0.126743	0	0	0.67	0	0.24	0	.
1578	100133046_TGI_at	1	98205433	p21		.	AL049277			0.00895	0	0	0	0.075166	0	0	0.16	0	0.24	0	.
1579	100148628_TGI_at	1	98282014	p21		400765	AX747691			0.00667	0	0	0	0.0310299	0	0	0.52	0	0.81	0	0
1580	100138144_TGI_at	1	98969318	p21	SNX7	51375	NM_015976	turquoise	grey	1.15e-16	6	0	6	0.326408	0	0	0.013	0	0.15	0	0
1581	100151025_TGI_at	1	99128741	p21		163404	NM_001037317			0.00703	0	0	0	0.0832558	0.696	2	0.18	0	0.086	0	0
1582	100156706_TGI_at	1	99130833	p21		163404	AY574039			0.00291	0	0	0	0.0645999	0.466	3	0.089	0	0.022	0	0
1583	100160777_TGI_at	1	99386650	p21		.	AK095544			0.82	0	0	0	-0.0165299	0	0	0.13	0	0.87	0	.
1584	100131822_TGI_at	1	99547367	p21		9890	NM_014839		turquoise	1.2e-22	0	0	0	0.0591938	0	0	0.16	0	0.42	0	0
1585	100148507_TGI_at	1	99904613	p21	PALMD	54873	AL390971	grey	grey	2.96e-16	0	0	0	0.177494	0	0	0.67	0	0.6	0	1
1586	100123912_TGI_at	1	99932530	p21	PALMD	54873	NM_017734	grey	grey	1.27e-06	4	0	4	0.0604701	0	0	0.54	0	0.013	0	1
1587	100138682_TGI_at	1	99945986	p21		.	BE613231	chocolate	turquoise	3.93e-11	11	0	11	0.339456	0.278	2	0.007	1	0.95	0	.
1588	100156954_TGI_at	1	99948602	p21	FRRS1	391059	NM_001013660	greenyellow		6.04e-05	0	0	0	0.223998	0.282	2	0.53	0	0.028	0	0
1589	100142100_TGI_at	1	100157192	p21	AGL	178	BC078663	grey	grey	2.56e-17	0	0	0	0.298766	0.165	1	0.014	0	0.031	0	0
1590	100151182_TGI_at	1	100161841	p21	AGL	178	NM_000642	chocolate	red	9.27e-23	8	3	5	0.304041	0.18	1	0.02	0	0.0061	0	0
1591	100122194_TGI_at	1	100261280	p21	SLC35A3	23443	NM_012243	blue	grey	0.182	6	0	6	0.352143	0.188	1	0.003	1	0.0082	0	0
1592	100134841_TGI_at	1	100264700	p21	SLC35A3	23443	ENST00000370156	chocolate	grey	2.59e-07	2	0	2	0.335433	0.209	1	0.035	0	0.27	0	0
1593	100124995_TGI_at	1	100310278	p21		.	CV325729			0.765	0	0	0	0.0036584	0	0	0.95	0	0.96	0	.
1594	100157659_TGI_at	1	100321224	p21	HIAT1	64645	NM_033055	grey	grey	0.0572	0	0	0	0.524278	0.217	1	0.42	0	0.87	0	0
1595	100149654_TGI_at	1	100322009	p21	SASS6	163786	NM_194292	turquoise	black	0	2	1	1	0.465647	0.219	1	0.063	0	0.25	0	0
1596	100137516_TGI_at	1	100388342	p21	CCDC76	54482	NM_019083	grey	grey	5.11e-10	0	0	0	0.299534	0	0	0.32	0	0.1	0	.
1597	100132359_TGI_at	1	100390783	p21	LRRC39	127495	NM_144620			1.82e-13	0	0	0	0.337007	0.173	1	0.86	0	0.2	0	0
1598	100123095_TGI_at	1	100425355	p21	DBT	1629	NM_001918	blue	red	3.82e-12	29	0	29	0.418813	0.182	1	0.0019	1	0.15	0	0
1599	100130015_TGI_at	1	100432375	p21	DBT	1629	AI936362	blue	red	8.61e-25	8	0	8	0.406681	0.288	2	0.0076	1	0.069	0	0
1600	100131647_TGI_at	1	100455539	p21	DBT	1629	BE903776			0.0136	0	0	0	0.189869	0.169	1	0.0079	1	0.0074	0	0
1601	100154432_TGI_at	1	100487354	p21		.	AB015616			0.747	0	0	0	-0.119162	0	0	0.071	0	0.84	0	.
1602	100142812_TGI_at	1	100522614	p21	RTCD1	8634	NM_003729	grey	grey	1.87e-18	0	0	0	0.419822	0.285	1	0.23	0	0.089	0	0
1603	100144029_TGI_at	1	100529198	p21		.	AL080219			2.56e-05	0	0	0	0.321625	0	0	0.083	0	0.72	0	.
1604	100124560_TGI_at	1	100570505	p21		.	XM_291411			0.00355	0	0	0	-0.0225706	0	0	0.34	0	0.13	0	.
1605	100130425_TGI_at	1	100736844	p21	CDC14A	8556	NM_033312			4.88e-07	0	0	0	0.253949	0	0	0.034	0	0.44	0	0
1606	100138299_TGI_at	1	100758080	p21	CDC14A	8556	NM_003672	green	grey	4e-17	1	0	1	0.183297	0.366	3	0.93	0	0.84	0	0
1607	100139111_TGI_at	1	100779848	p21	GPR88	54112	NM_022049	salmon	grey	2.14e-37	0	0	0	0.337542	0.258	2	0.9	0	0.23	0	0
1608	100143062_TGI_at	1	100890235	p21		.	hCT1643928			2.05e-07	0	0	0	0.0341726	0	0	0.11	0	0.0015	1	.
1609	100163130_TGI_at	1	100976864	p21	VCAM1	7412	NM_001078	black	grey	0.0213	0	0	0	-0.040375	0	0	0.82	0	0.039	0	1
1610	100135416_TGI_at	1	101110847	p21	EXTL2	2135	NM_001439	grey	grey	2.69e-17	0	0	0	0.404123	0.201	1	0.94	0	0.98	0	0
1611	100163075_TGI_at	1	101113655	p21	EXTL2	2135	BC014910	magenta	magenta	1.3e-16	0	0	0	0.290351	0.263	2	0.14	0	0.1	0	0
1612	100132467_TGI_at	1	101162477	p21		.	AF075018			0.883	0	0	0	0.0982535	0	0	0.00087	1	0.14	0	.
1613	100130198_TGI_at	1	101217297	p21	SLC30A7	148867	NM_133496	yellow	grey	0.253	0	0	0	0.456529	0.304	1	0.75	0	0.78	0	0
1614	100126424_TGI_at	1	101219540	p21	SLC30A7	148867	ENST00000370112	red	grey	0.598	22	0	22	0.572483	0.41	1	0.95	0	0.36	0	0
1615	100135036_TGI_at	1	101228765	p21		.	ENST00000335457	turquoise	purple	2.58e-14	0	0	0	0.228317	0.129	1	0.065	0	0.77	0	.
1616	100121648_TGI_at	1	101322496	p21		.	BX538249			0.0218	0	0	0	-0.0207765	0	0	0.96	0	0.69	0	.
1617	100142018_TGI_at	1	101479349	p21	EDG1	1901	NM_001400	grey	turquoise	7.17e-13	0	0	0	-0.0429106	0	0	0.48	0	0.57	0	0
1618	100140277_TGI_at	1	101481632	p21		.	AF075087			0.0735	0	0	0	-0.0156505	0.145	1	0.78	0	0.84	0	.
1619	100147544_TGI_at	1	101547656	p21		.	AV742120			0.00201	0	0	0	-0.104956	0	0	0.1	0	0.014	0	.
1620	100158447_TGI_at	1	102024788	p21		646217	ENST00000332100	grey	grey60	1.74e-35	1	1	0	-0.0666219	0.133	1	0.44	0	0.0016	1	0
1621	100149148_TGI_at	1	102041049	p21	OLFM3	118427	NM_058170			5.01e-09	0	0	0	0.24108	0.263	2	0.25	0	0.0065	0	1
1622	100144103_TGI_at	1	102041949	p21	OLFM3	118427	ENST00000338858			4.91e-06	0	0	0	0.164746	0	0	0.85	0	0.0011	1	1
1623	100122033_TGI_at	1	102132391	p21		94236	ENST00000294736			0.198	0	0	0	-0.0373966	0	0	0.0049	1	0.19	0	.
1624	100144008_TGI_at	1	103095454	p21		.	BC028591			0.158	0	0	0	0.0236038	0	0	0.014	0	0.45	0	.
1625	100146659_TGI_at	1	103115902	p21	COL11A1	1301	ENST00000370090		turquoise	1.38e-17	2	2	0	-0.0258629	0	0	0.16	0	0.3	0	0
1626	100141503_TGI_at	1	103230626	p21	COL11A1	1301	NM_080629		turquoise	4.76e-09	1	1	0	0.0174538	0	0	0.95	0	0.68	0	0
1627	100155752_TGI_at	1	103309797	p21		.	AK022035	turquoise		0.215	0	0	0	0.0175828	0	0	0.45	0	0.39	0	.
1628	100122793_TGI_at	1	103787024	p21		440597	XM_943442			3.35e-05	0	0	0	-0.0936593	0	0	0.058	0	0.075	0	.
1629	100162962_TGI_at	1	103841347	p21	RNPC3	55599	ENST00000343448	turquoise	brown	0.0286	1	0	1	0.0745679	0	0	0.25	0	0.92	0	0
1630	100134162_TGI_at	1	103968162	p21	AMY2B	280	DB327456			8.63e-06	1	0	1	0.0577157	0	0	0.66	0	0.63	0	0
1631	100127913_TGI_at	1	104259124	p21		.	XM_060148			2.29e-05	0	0	0	-0.0234746	0	0	0.051	0	0.69	0	.
1632	100128491_TGI_at	1	104498041	p21		.	BI521084			0.0175	0	0	0	0.0581545	0	0	0.033	0	0.012	0	.
1633	100123230_TGI_at	1	106389725	p21		.	XM_060277			0.674	0	0	0	0.00754007	0	0	0.42	0	0.59	0	.
1634	100137953_TGI_at	1	106423037	p21		.	BU570021			0.975	0	0	0	-0.0047761	0	0	0.14	0	0.17	0	.
1635	100129497_TGI_at	1	107261833	p13		.	XM_099205			5.86e-05	0	0	0	-0.0467752	0	0	0.058	0	0.14	0	.
1636	100135658_TGI_at	1	107399396	p13		.	DA110376			0.882	0	0	0	0.133299	0	0	0.65	0	0.58	0	.
1637	100133744_TGI_at	1	107403102	p13	PRMT6	55170	NM_018137	grey	grey	0.733	0	0	0	0.395663	0.235	2	0.24	0	0.39	0	0
1638	100131221_TGI_at	1	107774369	p13		.	S50182			5.9e-06	0	0	0	-0.0645575	0	0	0.15	0	0.47	0	.
1639	100161881_TGI_at	1	107817593	p13		.	BF507879			0.00592	0	0	0	-0.0700331	0	0	0.16	0	0.26	0	.
1640	100159699_TGI_at	1	107825678	p13	NTNG1	22854	NM_014917			0.889	0	0	0	-0.0171788	0	0	0.17	0	0.012	0	0
1641	100155548_TGI_at	1	107895858	p13		.	XM_114757			0.0625	0	0	0	0.0457158	0	0	0.2	0	0.035	0	.
1642	100129437_TGI_at	1	107915575	p13	VAV3	10451	NM_006113	black	grey	5.77e-07	0	0	0	0.00314525	0	0	0.78	0	0.79	0	0
1643	100150517_TGI_at	1	108013309	p13	VAV3	10451	AK097750			0.0764	0	0	0	0.119384	0	0	0.9	0	0.68	0	0
1644	100155662_TGI_at	1	108323659	p13		.	CR744964			0.0111	0	0	0	-0.0261501	0	0	0.54	0	0.12	0	.
1645	100135733_TGI_at	1	108479245	p13	SLC25A24	29957	NM_013386	brown	turquoise	0.0937	1	0	1	0.237921	0	0	0.74	0	0.0013	1	0
1646	100139934_TGI_at	1	108566912	p13	NBPF4	148545	ENST00000370040			2.35e-08	0	0	0	0.195615	0	0	0.68	0	1.4e-05	1	.
1647	100158764_TGI_at	1	108730032	p13	NBPF5	284610	ENST00000357046			1.72e-06	0	0	0	0.162864	0	0	1	0	0.0075	0	.
1648	100151039_TGI_at	1	108983146	p13	FAM102B	284611	NM_001010883	grey	turquoise	0.00568	0	0	0	0.212013	0	0	0.0011	1	0.062	0	0
1649	100147493_TGI_at	1	108992769	p13	C1orf59	113802	NM_144584	purple	grey	3.5e-09	0	0	0	0.25552	0.119	1	0.11	0	0.49	0	0
1650	100148088_TGI_at	1	109041431	p13	PRPF38B	55119	ENST00000370024	grey	grey	0.000766	0	0	0	0.359623	0	0	0.78	0	0.19	0	0
1651	100141704_TGI_at	1	109045361	p13	PRPF38B	55119	NM_018061	grey	grey	0.00182	0	0	0	0.300016	0.244	2	0.79	0	0.75	0	0
1652	100151886_TGI_at	1	109079593	p13		.	AA723763			0.899	0	0	0	-0.0069915	0	0	0.29	0	0.34	0	.
1653	100128641_TGI_at	1	109086540	p13	FNDC7	163479	NM_173532			0.791	0	0	0	0.0949046	0	0	0.29	0	0.97	0	0
1654	100154854_TGI_at	1	109153350	p13	STXBP3	6814	NM_007269	turquoise	grey	0.74	21	0	21	0.43889	0.248	1	0.021	0	0.19	0	0
1655	100137027_TGI_at	1	109181208	p13	C1orf62	254268	NM_152763			0.000133	0	0	0	-0.0103849	0	0	0.053	0	0.17	0	0
1656	100139998_TGI_at	1	109202589	p13		642864	ENST00000369989			0.0952	0	0	0	0.014172	0	0	0.33	0	0.51	0	.
1657	100131937_TGI_at	1	109262832	p13	GPSM2	29899	CR748227			9.37e-39	25	25	0	0.359619	0.309	2	0.21	0	0.24	0	.
1658	100156186_TGI_at	1	109265556	p13	GPSM2	29899	AY136740	turquoise	black	4.95e-31	1	1	0	0.382772	0.173	1	0.019	0	0.087	0	.
1659	100132810_TGI_at	1	109278164	p13		.	AK000053			1.68e-38	3	3	0	0.470081	0.267	1	0.62	0	0.79	0	0
1660	100122565_TGI_at	1	109314579	p13	WDR47	22911	NM_014969	grey	turquoise	1.01e-08	0	0	0	0.416327	0.168	1	0.32	0	0.63	0	0
1661	100148603_TGI_at	1	109413889	p13	TAF13	6884	NM_005645	grey	grey	0.368	0	0	0	0.06264	0.146	1	0.12	0	0.18	0	0
1662	100137189_TGI_at	1	109433559	p13		.	BC011043	blue	grey	9.64e-19	2	0	2	0.276014	0	0	0.0042	1	0.39	0	.
1663	100141600_TGI_at	1	109440721	p13	C1orf119	56900	NM_020141	sienna	grey	4.43e-09	1	0	1	0.526325	0.246	1	0.93	0	0.91	0	0
1664	100128987_TGI_at	1	109444494	p13		.	BG951490			0.00702	0	0	0	-0.0077809	0.122	1	0.33	0	0.61	0	.
1665	100131782_TGI_at	1	109444636	p13		.	mgU2-25/61			0.000138	0	0	0	-0.0155577	0	0	0.73	0	0.95	0	.
1666	100155281_TGI_at	1	109451107	p13	C1orf194	127003	ENST00000369949			0.00587	0	0	0	0.0206056	0	0	0.75	0	0.58	0	0
1667	100149630_TGI_at	1	109545810	p13	KIAA1324	57535	NM_020775		coral	4.78e-13	0	0	0	0.104883	0.294	2	0.84	0	0.46	0	0
1668	100149922_TGI_at	1	109550688	p13	KIAA1324	57535	ENST00000369936		coral	1.71e-06	0	0	0	0.075288	0.3	1	0.21	0	0.13	0	0
1669	100123263_TGI_at	1	109561325	p13		.	AK022339	grey	grey	1.64e-17	1	0	1	0.40069	0.321	2	0.67	0	0.94	0	.
1670	100160369_TGI_at	1	109581841	p13	SARS	6301	NM_006513	grey	grey	2.43e-05	0	0	0	0.482285	0.225	1	0.21	0	0.58	0	0
1671	100146487_TGI_at	1	109619535	p13	CELSR2	1952	NM_001408	grey	grey	4.45e-18	0	0	0	0.357283	0.464	4	0.33	0	0.06	0	1
1672	100122041_TGI_at	1	109624043	p13	PSRC1	84722	NM_032636	grey	black	1.88e-32	4	4	0	0.2436	0	0	0.018	0	0.0015	1	0
1673	100160241_TGI_at	1	109638809	p13	MYBPHL	343263	NM_001010985			0.000103	0	0	0	0.0758871	0	0	0.43	0	0.41	0	0
1674	100154793_TGI_at	1	109654079	p13	SORT1	6272	NM_002959	brown	red	9.58e-31	5	0	5	0.13838	0	0	0.088	0	0.047	0	1
1675	100149770_TGI_at	1	109743629	p13		.	AK124307	turquoise	grey	3.18e-17	1	0	1	0.233391	0	0	3e-05	1	0.15	0	.
1676	100160399_TGI_at	1	109755205	p13	PSMA5	5686	NM_002790	turquoise	blue	0.00805	7	0	7	0.422806	0.203	1	0.031	0	0.92	0	1
1677	100146336_TGI_at	1	109771157	p13		.	BF681558			0.000174	0	0	0	0.0265283	0	0	0.48	0	0.011	0	.
1678	100155605_TGI_at	1	109825948	p13	SYPL2	284612	NM_001040709	blue	grey	8.22e-13	2	0	2	0.35042	0.268	2	0.0055	1	0.28	0	0
1679	100162661_TGI_at	1	109835472	p13	ATXN7L2	127002	NM_153340			1.16e-07	0	0	0	0.134057	0	0	0.077	0	0.019	0	0
1680	100131753_TGI_at	1	109842694	p13	CYB561D1	284613	NM_182580			7.41e-07	0	0	0	-0.0173363	0	0	0.11	0	0.26	0	0
1681	100150899_TGI_at	1	109844257	p13	CYB561D1	284613	ENST00000310611	grey	grey	1.96e-44	0	0	0	0.208432	0.12	1	0.24	0	0.62	0	0
1682	100155712_TGI_at	1	109848699	p13	AMIGO1	57463	ENST00000369864	grey	grey	9.39e-23	0	0	0	0.380027	0.185	1	0.01	1	0.17	0	1
1683	100147068_TGI_at	1	109851274	p13	AMIGO1	57463	NM_020703	grey		6.14e-12	0	0	0	0.417221	0.246	1	0.22	0	0.61	0	1
1684	100147586_TGI_at	1	109888285	p13	GPR61	83873	AF317652			0.0178	0	0	0	0.00506974	0	0	0.23	0	0.0004	1	0
1685	100137452_TGI_at	1	109935140	p13		.	U48645			2.78e-06	0	0	0	-0.125593	0	0	0.28	0	0.88	0	.
1686	100137610_TGI_at	1	109936631	p13	GNAI3	2773	J03005	midnightblue	blue	0.00464	0	0	0	0.40556	0.326	2	0.3	0	0.026	0	0
1687	100160202_TGI_at	1	109937360	p13	GNAI3	2773	BC025285	turquoise	blue	0.309	0	0	0	0.521352	0.255	1	0.84	0	0.88	0	0
1688	100129641_TGI_at	1	109948814	p13	GNAT2	2780	NM_005272			0.00358	0	0	0	0.211313	0.149	1	0.6	0	0.8	0	0
1689	100131706_TGI_at	1	109975913	p13	AMPD2	271	NM_139156	turquoise	brown	0.0351	0	0	0	0.151439	0	0	0.0098	1	0.23	0	1
1690	100157126_TGI_at	1	110062105	p13	GSTM5	2949	NM_000851	grey		5.68e-39	0	0	0	-0.0717403	0	0	0.48	0	0.57	0	1
1691	100133911_TGI_at	1	110078424	p13	GSTM3	2947	NM_000849	brown	pink	1.16e-05	0	0	0	0.113612	0.144	1	0.9	0	0.96	0	1
1692	100144606_TGI_at	1	110095067	p13	EPS8L3	79574	NM_139053	brown	grey	1.99e-39	0	0	0	0.122677	0	0	0.42	0	5.2e-05	1	0
1693	100160253_TGI_at	1	110273563	p13	CSF1	1435	NM_172211			6.88e-10	0	0	0	0.143735	0	0	0.31	0	0.068	0	1
1694	100126448_TGI_at	1	110274751	p13	CSF1	1435	ENST00000329608	grey	turquoise	0.00154	0	0	0	0.171415	0	0	0.03	0	0.12	0	1
1695	100135325_TGI_at	1	110340198	p13		.	F01177	turquoise	yellow	4.75e-07	0	0	0	-0.0011804	0	0	0.028	0	0.36	0	.
1696	100135969_TGI_at	1	110366233	p13	AHCYL1	10768	ENST00000359172	turquoise	grey	2.79e-08	0	0	0	0.500767	0.261	1	0.23	0	0.73	0	0
1697	100136446_TGI_at	1	110366841	p13	AHCYL1	10768	CB047768	turquoise	blue	0.00358	13	0	13	0.381634	0.193	1	0.022	0	0.91	0	0
1698	100127151_TGI_at	1	110398447	p13	FAM40A	85369	NM_033088	turquoise	grey	1.62e-19	0	0	0	0.335643	0.126	1	0.035	0	0.014	0	0
1699	100158943_TGI_at	1	110404607	p13	ALX3	257	NM_006492			4.69e-30	0	0	0	0.126247	0.141	1	0.17	0	0.5	0	0
1700	100145474_TGI_at	1	110406216	p13	FAM40A	85369	BU732274			6.68e-32	0	0	0	0.13186	0	0	0.023	0	0.41	0	0
1701	100154973_TGI_at	1	110457798	p13	UBL4B	164153	NM_203412			0.977	0	0	0	-0.0096901	0	0	1	0	0.97	0	0
1702	100154495_TGI_at	1	110545964	p13	SLC6A17	388662	NM_001010898			0.138	0	0	0	-0.13087	0.145	1	0.014	0	0.13	0	0
1703	100132852_TGI_at	1	110592947	p13		.	BX507745			0.13	0	0	0	-0.0361984	0	0	0.1	0	0.11	0	.
1704	100144054_TGI_at	1	110630808	p13		440600	BC053344			1.12e-05	0	0	0	0.119042	0	0	0.24	0	0.4	0	.
1705	100133393_TGI_at	1	110638380	p13		.	hCT2279802			0.344	0	0	0	0.0171875	0	0	0.85	0	0.59	0	.
1706	100156720_TGI_at	1	110658353	p13		.	AF086509			1.19e-22	0	0	0	0.124021	0.278	2	0.77	0	0.78	0	.
1707	100146636_TGI_at	1	110681857	p13		.	AF086464	grey	grey	2.15e-29	0	0	0	0.299011	0	0	0.012	0	0.0067	0	.
1708	100155813_TGI_at	1	110688595	p13	RBM15	64783	NM_022768	turquoise	brown	2.8e-10	24	0	24	0.182923	0	0	0.00064	1	0.0071	0	0
1709	100154435_TGI_at	1	110707332	p13	SLC16A4	9122	NM_004696	turquoise	grey	7.89e-35	0	0	0	0.173136	0	0	0.13	0	0.8	0	0
1710	100162168_TGI_at	1	110716590	p13		.	AK125665	turquoise	grey	7.59e-36	0	0	0	0.35087	0.276	2	0.96	0	0.77	0	.
1711	100139680_TGI_at	1	110745579	p13	HBXIP	10542	NM_006402	grey	grey	4.58e-14	1	0	1	0.552052	0.25	1	0.19	0	0.2	0	0
1712	100155680_TGI_at	1	110801135	p13	PROK1	84432	NM_032414		pink	0.00101	0	0	0	0.0195793	0.3	2	0.46	0	0.58	0	0
1713	100130078_TGI_at	1	110823464	p13		.	DB051751			0.0145	0	0	0	-0.0653603	0	0	0.41	0	0.2	0	0
1714	100127572_TGI_at	1	110832091	p13		440602	BC042100			7.23e-08	0	0	0	-0.0871036	0	0	0.51	0	0.58	0	.
1715	100132437_TGI_at	1	110861701	p13	KCNA10	3744	NM_005549			0.938	0	0	0	0.00422372	0	0	0.47	0	0.01	0	0
1716	100133527_TGI_at	1	110862989	p13		.	BC069165			0.000153	0	0	0	-0.108723	0	0	0.64	0	0.24	0	.
1717	100123384_TGI_at	1	110947124	p13	KCNA2	3737	ENST00000369770			0.98	0	0	0	-0.0796159	0	0	0.12	0	0.14	0	0
1718	100138115_TGI_at	1	110947613	p13	KCNA2	3737	NM_004974			0.131	0	0	0	0.087361	0	0	0.29	0	0.8	0	0
1719	100150238_TGI_at	1	110998209	p13		.	BX415942	purple	turquoise	1.73e-12	4	1	3	-0.0608663	0.241	1	0.43	0	0.19	0	.
1720	100154092_TGI_at	1	111016959	p13	KCNA3	3738	ENST00000369769	grey		2.38e-13	0	0	0	-0.0415895	0.219	1	0.052	0	0.55	0	0
1721	100123535_TGI_at	1	111022564	p13		.	AK021960			0.000131	0	0	0	-0.0821918	0	0	0.07	0	0.81	0	.
1722	100133406_TGI_at	1	111198713	p13		.	XM_060933			0.778	0	0	0	0.17071	0	0	0.29	0	0.033	0	.
1723	100133091_TGI_at	1	111243713	p13	CD53	963	NM_001040033	black	turquoise	6.35e-08	3	0	3	-0.0289229	0.271	1	0.44	0	0.71	0	0
1724	100125100_TGI_at	1	111291725	p13	C1orf103	55791	NM_018372	yellow	grey	1.16e-13	0	0	0	0.224963	0	0	0.99	0	0.84	0	0
1725	100159760_TGI_at	1	111296660	p13		.	AK124172			1.24e-06	0	0	0	0.10233	0	0	0.0065	1	0.22	0	.
1726	100154963_TGI_at	1	111479541	p13		.	BM455745			8.79e-05	0	0	0	0.100176	0	0	0.9	0	0.55	0	.
1727	100133877_TGI_at	1	111528859	p13	CEPT1	10390	NM_001007794	grey	grey	8e-28	0	0	0	0.449639	0.366	2	0.11	0	1	0	1
1728	100131149_TGI_at	1	111531891	p13	DENND2D	79961	NM_024901	grey	turquoise	1.12e-06	0	0	0	0.131083	0.133	1	0.97	0	0.21	0	0
1729	100146327_TGI_at	1	111546101	p13		.	AK057181			0.000276	0	0	0	0.0221256	0	0	0.45	0	0.2	0	.
1730	100160365_TGI_at	1	111584727	p13	CHI3L2	1117	NM_001025197		turquoise	1.47e-06	0	0	0	0.0209674	0	0	0.21	0	0.77	0	.
1731	100136803_TGI_at	1	111594793	p13		.	DV080356			0.00452	0	0	0	-0.0179851	0	0	0.017	0	0.68	0	.
1732	100161004_TGI_at	1	111629791	p13	RP11-165H20.1	149620	BC031662			0.3	0	0	0	-0.0538118	0	0	0.12	0	0.12	0	.
1733	100141538_TGI_at	1	111663970	p13	CHIA	27159	NM_021797			0.000969	0	0	0	0.108518	0.153	1	0.099	0	0.73	0	0
1734	100145210_TGI_at	1	111694973	p13	C1orf88	128344	BC029237		grey	3.52e-11	0	0	0	0.128193	0.131	1	0.0031	1	0.023	0	0
1735	100143426_TGI_at	1	111696852	p13	C1orf88	128344	NM_181643			1.19e-05	0	0	0	0.0841892	0	0	0.72	0	0.27	0	0
1736	100130049_TGI_at	1	111725054	p13		.	AV731421			9.93e-13	18	8	10	0.113806	0.135	1	0.17	0	0.0053	0	.
1737	100148197_TGI_at	1	111735278	p13		.	ENST00000327647			0.0994	0	0	0	-0.0781466	0	0	0.77	0	0.088	0	.
1738	100134495_TGI_at	1	111758778	p13	OVGP1	5016	NM_002557	blue	grey	1.22e-06	97	2	95	0.137768	0	0	0.0014	1	0.0035	0	0
1739	100151374_TGI_at	1	111775400	p13		.	AK022210			1.94e-16	0	0	0	0.119071	0	0	0.015	0	0.69	0	.
1740	100133034_TGI_at	1	111784919	p13	WDR77	79084	AK022860	yellow	grey	1.16e-19	2	0	2	0.457582	0.236	1	0.042	0	0.55	0	0
1741	100148022_TGI_at	1	111822056	p13	C1orf162	128346	NM_174896	black	turquoise	2.02e-38	4	1	3	0.0128346	0.303	1	0.15	0	0.66	0	0
1742	100122312_TGI_at	1	111830250	p13	ADORA3	140	NM_001081976	black	turquoise	1.03e-37	0	0	0	0.10557	0	0	0.79	0	0.8	0	0
1743	100148338_TGI_at	1	111973599	p13	RAP1A	5906	NM_001010935			8.59e-05	0	0	0	0.295604	0	0	0.086	0	0.0047	0	0
1744	100123584_TGI_at	1	112050415	p13	RAP1A	5906	X12533	turquoise	blue	0.776	1	0	1	0.350983	0.21	1	0.23	0	0.17	0	0
1745	100124045_TGI_at	1	112060531	p13	RAP1A	5906	ENST00000369709	grey	grey	0.0288	0	0	0	0.303716	0.154	1	0.041	0	0.15	0	0
1746	100155794_TGI_at	1	112067256	p13	C1orf183	55924	AK092074		turquoise	1.12e-12	0	0	0	0.172397	0	0	0.23	0	0.034	0	0
1747	100140922_TGI_at	1	112070312	p13	C1orf183	55924	NM_198926			1.1e-18	0	0	0	0.144797	0	0	0.13	0	0.049	0	0
1748	100134234_TGI_at	1	112070975	p13	C1orf183	55924	AL137199			9.99e-23	0	0	0	0.244935	0	0	0.63	0	0.055	0	0
1749	100135408_TGI_at	1	112089813	p13		.	BC041890			0.931	0	0	0	-0.0159455	0	0	0.19	0	0.024	0	.
1750	100132909_TGI_at	1	112091588	p13		.	BC041428			5.82e-21	0	0	0	0.157215	0.174	1	0.9	0	0.079	0	.
1751	100151688_TGI_at	1	112111348	p13	DDX20	11218	NM_007204	grey60	grey	2.08e-27	0	0	0	0.409684	0.236	1	0.022	0	0.17	0	0
1752	100134188_TGI_at	1	112115075	p13	KCND3	3752	ENST00000369697	blue	grey	1.71e-23	20	0	20	0.182872	0.152	1	1.3e-05	1	0.083	0	0
1753	100125610_TGI_at	1	112120648	p13	KCND3	3752	NM_004980			1.21e-08	0	0	0	0.152179	0	0	0.029	0	0.42	0	0
1754	100156934_TGI_at	1	112254114	p13		.	AA909267			0.17	0	0	0	0.0582196	0	0	0.12	0	0.032	0	.
1755	100145535_TGI_at	1	112564589	p13		.	AK092095			0.00011	0	0	0	-0.0826377	0	0	0.53	0	0.043	0	.
1756	100126680_TGI_at	1	112574088	p13		.	DB352313	brown		3.98e-24	1	1	0	-0.185903	0.129	1	0.4	0	0.35	0	.
1757	100128322_TGI_at	1	112742582	p13	CTTNBP2NL	55917	AK092791			0.055	0	0	0	0.0489954	0	0	0.12	0	0.16	0	0
1758	100134216_TGI_at	1	112803106	p13	CTTNBP2NL	55917	BF222904	midnightblue		0.0107	0	0	0	0.0685226	0	0	0.066	0	0.062	0	0
1759	100123065_TGI_at	1	112803270	p13	CTTNBP2NL	55917	NM_018704	midnightblue		0.803	0	0	0	0.105723	0	0	0.03	0	0.61	0	0
1760	100150184_TGI_at	1	112804986	p13	CTTNBP2NL	55917	ENST00000271277	brown		0.00342	0	0	0	0.176449	0.144	1	0.098	0	0.14	0	0
1761	100137904_TGI_at	1	112865049	p13	WNT2B	7482	NM_004185			9.49e-08	0	0	0	-0.0944119	0	0	0.088	0	0.73	0	0
1762	100148357_TGI_at	1	112867940	p13	ST7L	54879	NM_017744	grey	grey	1.14e-06	0	0	0	0.230635	0.127	1	0.73	0	0.96	0	0
1763	100136586_TGI_at	1	112869737	p13	ST7L	54879	AK021719	grey		0.00446	0	0	0	0.212766	0	0	0.42	0	0.051	0	0
1764	100141499_TGI_at	1	112890463	p13	ST7L	54879	NM_138729	grey		5.48e-06	0	0	0	0.463839	0.156	1	0.25	0	0.25	0	0
1765	100124322_TGI_at	1	112954756	p13	ST7L	54879	BF305374	turquoise	brown	6.02e-21	0	0	0	0.247012	0	0	0.055	0	0.57	0	0
1766	100133135_TGI_at	1	113015336	p13	CAPZA1	829	NM_006135	lightgreen	turquoise	3.58e-09	0	0	0	0.467635	0.244	1	0.36	0	0.012	0	0
1767	100150907_TGI_at	1	113038128	p13		.	AK000821			1.25e-05	0	0	0	0.26232	0.194	1	0.36	0	0.48	0	.
1768	100134722_TGI_at	1	113044270	p13	MOV10	4343	NM_020963	grey	grey	1.89e-30	14	1	13	0.331863	0	0	0.06	0	0.055	0	0
1769	100159701_TGI_at	1	113045330	p13	PPM1J	333926	BM809288			4.18e-09	0	0	0	0.191615	0	0	0.74	0	0.26	0	0
1770	100126703_TGI_at	1	113054666	p13	PPM1J	333926	NM_005167			0.00338	0	0	0	0.101947	0	0	0.2	0	0.88	0	0
1771	100121763_TGI_at	1	113061638	p13		.	BC044921			0.0451	0	0	0	-0.0388117	0	0	0.45	0	0.059	0	.
1772	100162063_TGI_at	1	113071082	p13	FAM19A3	284467	NM_001004440			0.00123	0	0	0	-0.0122125	0	0	0.49	0	0.27	0	0
1773	100129968_TGI_at	1	113092529	p13		128322	XM_938802			2.41e-14	0	0	0	-0.0865036	0	0	0.13	0	0.01	0	.
1774	100156779_TGI_at	1	113166122	p13		388666	AX748125			7.77e-07	0	0	0	-0.0115337	0	0	0.44	0	0.84	0	.
1775	100136890_TGI_at	1	113256473	p13	SLC16A1	6566	NM_003051	blue	grey	0.0834	1	0	1	0.373325	0.125	1	0.13	0	0.0089	0	0
1776	100138926_TGI_at	1	113256775	p13	SLC16A1	6566	BC026317	grey	grey	0.166	0	0	0	0.468077	0.202	1	0.85	0	0.056	0	0
1777	100146678_TGI_at	1	113268494	p13		246182	AJ277796			3.81e-23	0	0	0	-0.0336128	0	0	0.081	0	0.43	0	.
1778	100137928_TGI_at	1	113319089	p13		.	BC030759			2.2e-32	0	0	0	0.389518	0.16	1	0.9	0	0.49	0	.
1779	100144866_TGI_at	1	113346067	p13		.	BC047723			7.21e-08	0	0	0	0.103498	0	0	0.86	0	0.73	0	.
1780	100129430_TGI_at	1	113409920	p13		.	XM_303055			1.16e-06	0	0	0	-0.106307	0	0	0.79	0	0.78	0	.
1781	100129289_TGI_at	1	113468533	p13	LRIG2	9860	NM_014813	turquoise	grey	1.17e-05	1	0	1	0.216698	0	0	0.0074	1	0.42	0	0
1782	100143191_TGI_at	1	113475864	p13		.	AK125443	turquoise	blue	5.74e-20	0	0	0	0.230816	0	0	0.76	0	0.41	0	.
1783	100162548_TGI_at	1	113541440	p13		643441	AK123703			0.0128	0	0	0	-0.0505784	0	0	0.36	0	0.062	0	.
1784	100142189_TGI_at	1	114020707	p13	MAGI3	260425	NM_020965	grey	grey	3.71e-13	0	0	0	0.434082	0.17	1	0.19	0	0.00017	1	1
1785	100153687_TGI_at	1	114027690	p13	MAGI3	260425	CR744379	turquoise	green	0.505	4	0	4	0.400368	0.141	1	0.24	0	0.0039	0	1
1786	100161516_TGI_at	1	114028014	p13	MAGI3	260425	CT001476			4.82e-11	0	0	0	0.447082	0.124	1	0.81	0	2.1e-05	1	1
1787	100131082_TGI_at	1	114029691	p13	MAGI3	260425	NM_152900	blue	grey	0.000466	2	1	1	0.416334	0	0	0.024	0	0.00023	1	1
1788	100162069_TGI_at	1	114041970	p13	PHTF1	10745	NM_006608	blue	grey	4.29e-09	3	2	1	0.353643	0.184	1	0.069	0	0.49	0	0
1789	100138944_TGI_at	1	114045014	p13	PHTF1	10745	BU634521	blue	grey	0.119	0	0	0	0.339259	0.199	1	0.13	0	0.73	0	0
1790	100133427_TGI_at	1	114050164	p13	PHTF1	10745	ENST00000357783	turquoise	grey	0.0845	2	1	1	0.404718	0.33	2	0.002	1	0.22	0	0
1791	100150248_TGI_at	1	114052320	p13	PHTF1	10745	BC000842	turquoise		1	1	1	0	0.390605	0.308	2	0.027	0	0.28	0	0
1792	100160954_TGI_at	1	114088816	p13		.	AA670211			0.0189	0	0	0	0.161965	0.134	1	0.83	0	0.94	0	.
1793	100140701_TGI_at	1	114106327	p13	RSBN1	54665	NM_018364	grey	grey	3.15e-08	0	0	0	0.431109	0.164	1	0.78	0	0.72	0	0
1794	100153069_TGI_at	1	114109740	p13	RSBN1	54665	ENST00000261441	grey	grey	4.01e-05	0	0	0	0.451693	0.28	2	0.79	0	0.063	0	0
1795	100123592_TGI_at	1	114138169	p13		.	AK001115			0.527	0	0	0	0.221347	0	0	0.75	0	0.083	0	.
1796	100141586_TGI_at	1	114149079	p13	RSBN1	54665	AA778874	turquoise	green	0.000823	0	0	0	0.245743	0.127	1	0.056	0	0.006	0	0
1797	100154642_TGI_at	1	114158879	p13	PTPN22	26191	AF077031	green	turquoise	8.3e-11	14	13	1	0.00762395	0.291	1	0.0018	1	0.9	0	1
1798	100161242_TGI_at	1	114170518	p13		.	BX091525			0.0367	0	0	0	0.0451462	0	0	0.00034	1	0.44	0	.
1799	100160707_TGI_at	1	114221159	p13	BCL2L15	440603	NM_001010922			1.02e-07	0	0	0	0.0728855	0.123	1	0.0011	1	0.62	0	0
1800	100130902_TGI_at	1	114222669	p13	BCL2L15	440603	ENST00000369580			0.00421	0	0	0	0.0363974	0	0	0.042	0	0.45	0	0
1801	100123145_TGI_at	1	114228365	p13	BCL2L15	440603	ENST00000369579			2.33e-06	0	0	0	0.0964913	0.14	1	0.00016	1	0.22	0	0
1802	100150148_TGI_at	1	114239812	p13	AP4B1	10717	NM_006594	turquoise	grey	0.858	1	0	1	0.331636	0.168	1	0.023	0	0.76	0	0
1803	100135565_TGI_at	1	114245052	p13		.	AK123199			0.495	0	0	0	0.0534029	0	0	0.042	0	0.16	0	.
1804	100159168_TGI_at	1	114256264	p13	DCLRE1B	64858	AK024060	grey	grey	1.24e-36	0	0	0	0.343464	0.166	1	0.8	0	0.0088	0	0
1805	100124234_TGI_at	1	114257739	p13	DCLRE1B	64858	NM_022836	grey	black	3.25e-40	0	0	0	0.426722	0.147	1	0.4	0	0.95	0	0
1806	100143072_TGI_at	1	114317703	p13	HIPK1	204851	ENST00000369555	grey		5.54e-08	0	0	0	0.481715	0.282	1	0.12	0	0.11	0	0
1807	100141778_TGI_at	1	114321607	p13	HIPK1	204851	NM_198268	grey	grey	2.6e-09	0	0	0	0.51621	0.236	1	0.92	0	0.6	0	0
1808	100128132_TGI_at	1	114326108	p13	OLFML3	56944	NM_020190	brown	turquoise	0	0	0	0	0.0623591	0	0	0.45	0	0.57	0	0
1809	100147377_TGI_at	1	114433871	p13	SYT6	148281	NM_205848			1.11e-05	0	0	0	0.0888729	0	0	0.64	0	0.22	0	0
1810	100147206_TGI_at	1	114434929	p13	SYT6	148281	ENST00000369546			0.000893	0	0	0	0.0171569	0	0	0.86	0	0.19	0	0
1811	100141829_TGI_at	1	114439613	p13	SYT6	148281	ENST00000369545			0.000492	0	0	0	0.0200214	0	0	0.0094	1	0.045	0	0
1812	100135288_TGI_at	1	114740510	p13	TRIM33	51592	DB527656	greenyellow	grey	1.19e-18	0	0	0	0.472379	0.23	1	0.17	0	0.75	0	1
1813	100157161_TGI_at	1	114744619	p13	TRIM33	51592	AF119043	turquoise	grey	1.03e-31	1	0	1	0.463774	0.163	1	0.2	0	0.45	0	1
1814	100160592_TGI_at	1	114758271	p13		.	BE697664			0.000367	0	0	0	-0.0128809	0	0	0.58	0	0.99	0	.
1815	100158430_TGI_at	1	114767664	p13	TRIM33	51592	AW274033	greenyellow	yellow	8.59e-10	0	0	0	0.332535	0.187	1	0.31	0	0.058	0	1
1816	100156447_TGI_at	1	114796113	p13	TRIM33	51592	NM_033020	turquoise	grey	2.67e-09	2	0	2	0.470318	0.238	1	0.71	0	0.57	0	1
1817	100128506_TGI_at	1	114912025	p13	BCAS2	10286	NM_005872	turquoise	grey	0.0588	0	0	0	0.478181	0.252	1	0.54	0	0.037	0	1
1818	100124457_TGI_at	1	114927324	p13	DENND2C	163259	ENST00000369540	blue	grey	3.46e-26	14	0	14	0.240477	0.145	1	0.0019	1	0.39	0	0
1819	100149159_TGI_at	1	115048950	p13	NRAS	4893	ENST00000369535	grey	grey	3.55e-39	0	0	0	0.503241	0.203	1	0.34	0	0.037	0	0
1820	100145889_TGI_at	1	115051467	p13	NRAS	4893	NM_002524	turquoise	grey	3.04e-37	0	0	0	0.390046	0.456	3	1	0	0.15	0	0
1821	100157002_TGI_at	1	115063749	p13	CSDE1	7812	AM393166	turquoise	blue	5.95e-08	0	0	0	0.535276	0.351	1	0.4	0	0.42	0	0
1822	100157537_TGI_at	1	115114013	p13		80143	ENST00000369528	grey	turquoise	0.000609	0	0	0	0.544979	0.279	1	0.32	0	0.67	0	0
1823	100142512_TGI_at	1	115117227	p13		80143	NM_025073	turquoise	yellow	0.0382	0	0	0	0.177058	0	0	0.89	0	0.43	0	0
1824	100145110_TGI_at	1	115183749	p13		.	BX110412			0.949	0	0	0	0.0528606	0	0	0.55	0	0.67	0	0
1825	100141386_TGI_at	1	115334240	p13	SYCP1	6847	NM_003176			3.1e-06	0	0	0	-0.0183209	0	0	0.15	0	0.79	0	0
1826	100143485_TGI_at	1	115376184	p13	TSHB	7252	NM_000549			0.00253	0	0	0	-0.055022	0	0	0.17	0	0.3	0	0
1827	100157730_TGI_at	1	115392498	p13	TSPAN2	10100	NM_005725			0.722	0	0	0	-0.0931512	0	0	0.28	0	0.19	0	0
1828	100130036_TGI_at	1	115393604	p13	TSPAN2	10100	BC021675	grey	turquoise	0.547	0	0	0	-0.0874614	0.12	1	0.6	0	0.16	0	0
1829	100136504_TGI_at	1	115405902	p13	TSPAN2	10100	AF054839			0.874	0	0	0	-0.0393189	0	0	0.015	0	0.072	0	0
1830	100161975_TGI_at	1	115630469	p13	NGFB	4803	NM_002506	grey	turquoise	9.6e-20	0	0	0	-0.10428	0	0	0.091	0	0.71	0	0
1831	100159307_TGI_at	1	115678279	p13		.	AK172772			0.306	0	0	0	0.00755478	0	0	0.093	0	0.011	0	.
1832	100138987_TGI_at	1	116014232	p13	VANGL1	81839	NM_138959	grey	grey	1.63e-28	0	0	0	0.224459	0.131	1	0.2	0	0.42	0	0
1833	100129119_TGI_at	1	116037425	p13	VANGL1	81839	ENST00000369510	turquoise	black	4.42e-26	0	0	0	0.349873	0.287	2	0.41	0	0.053	0	0
1834	100153183_TGI_at	1	116044540	p13	CASQ2	845	NM_001232	grey	grey	1.54e-09	2	1	1	-0.0448978	0	0	0.029	0	0.38	0	0
1835	100162315_TGI_at	1	116180838	p13	NHLH2	4808	NM_005599			0.000169	0	0	0	0.0688027	0	0	0.46	0	0.13	0	0
1836	100152435_TGI_at	1	116187708	p13		.	AB007959			0.073	0	0	0	-0.0356338	0	0	0.82	0	0.4	0	.
1837	100126061_TGI_at	1	116200015	p13		.	hCT2282196			0.68	0	0	0	0.050418	0	0	0.062	0	0.025	0	.
1838	100126867_TGI_at	1	116359921	p13		.	BX115293			0.378	0	0	0	0.0552351	0	0	0.21	0	0.42	0	0
1839	100124329_TGI_at	1	116413199	p13	SLC22A15	55356	NM_018420	grey	grey	1.58e-15	6	0	6	0.247126	0.121	1	2.2e-05	1	0.012	0	0
1840	100124280_TGI_at	1	116478892	p13	C1orf161	126868	NM_152367	grey		1.6e-14	2	0	2	0.135594	0.145	1	0.0079	1	0.59	0	0
1841	100126829_TGI_at	1	116718567	p13		.	AI635727	turquoise		0.000209	0	0	0	0.0679496	0	0	0.0005	1	0.026	0	.
1842	100159865_TGI_at	1	116746698	p13	ATP1A1	476	NM_001001586	grey	grey	2.94e-15	2	0	2	0.222164	0	0	0.092	0	0.6	0	0
1843	100144478_TGI_at	1	116749196	p13	C1orf203	84852	ENST00000369492	blue	grey	1.17e-20	25	0	25	0.411532	0.204	1	0.0021	1	0.095	0	.
1844	100158363_TGI_at	1	116822568	p13		148766	XM_944043			8.42e-15	0	0	0	-0.0183495	0.245	1	0.4	0	0.78	0	.
1845	100145804_TGI_at	1	116837509	p13		284475	AK126833			0.414	0	0	0	0.0427028	0.23	2	0.43	0	0.11	0	.
1846	100144684_TGI_at	1	116873204	p13	CD58	965	NM_001779	grey	grey	3.33e-20	0	0	0	0.339174	0	0	0.92	0	0.61	0	0
1847	100154940_TGI_at	1	116918831	p13	IGSF3	3321	NM_001542	brown	grey	0	211	0	211	0.300139	0.129	1	0.75	0	0.0011	1	0
1848	100140087_TGI_at	1	116930851	p13	IGSF3	3321	AK097809			8.88e-09	0	0	0	0.20192	0	0	0.57	0	0.018	0	0
1849	100127455_TGI_at	1	117044496	p13		.	ENST00000369482			0.00579	0	0	0	-0.0319354	0	0	0.29	0	0.27	0	.
1850	100133428_TGI_at	1	117058408	p13		.	hCT30315			0.00036	0	0	0	0.0931987	0	0	0.65	0	0.00079	1	.
1851	100126325_TGI_at	1	117111283	p13		.	AK127925			0.00227	0	0	0	-0.167618	0	0	0.089	0	0.62	0	.
1852	100148938_TGI_at	1	117113085	p13	CD2	914	NM_001767	green	turquoise	0.939	1	1	0	-0.113001	0.305	1	0.35	0	0.098	0	0
1853	100134262_TGI_at	1	117332430	p13	PTGFRN	5738	AK074637	grey	grey	1.22e-24	5	0	5	0.141973	0.132	1	0.8	0	0.44	0	1
1854	100142387_TGI_at	1	117334135	p13	PTGFRN	5738	NM_020440	grey	grey	3.09e-25	4	0	4	0.128821	0	0	0.079	0	0.047	0	1
1855	100148087_TGI_at	1	117375163	p13	IGSF2	9398	NM_004258	purple	turquoise	0.556	0	0	0	0.0148159	0.165	1	0.064	0	0.45	0	0
1856	100140262_TGI_at	1	117378578	p13	IGSF2	9398	AW444868			0.0356	0	0	0	0.0127622	0	0	0.053	0	0.43	0	0
1857	100146873_TGI_at	1	117446648	p13	TTF2	8458	NM_003594	green	grey	0	4	1	3	0.347636	0.138	1	0.0038	1	0.25	0	0
1858	100131479_TGI_at	1	117455494	p13	TRIM45	80263	NM_025188	green	grey	1.12e-44	198	9	189	0.282255	0	0	0.11	0	0.18	0	0
1859	100146314_TGI_at	1	117458596	p13	TRIM45	80263	AK222901	turquoise	brown	0	13	0	13	0.316567	0	0	0.018	0	0.51	0	0
1860	100153882_TGI_at	1	117486073	p13		.	T98486			2.23e-17	0	0	0	-0.0534615	0	0	0.83	0	0.22	0	.
1861	100159536_TGI_at	1	117488053	p13	VTCN1	79679	NM_024626	brown	greenyellow	2.49e-09	4	0	4	-0.015946	0.119	1	0.55	0	0.055	0	0
1862	100162324_TGI_at	1	117496267	p13	VTCN1	79679	AK225413	brown	greenyellow	0.000123	0	0	0	-0.0126739	0	0	0.0061	1	0.004	0	0
1863	100142515_TGI_at	1	117746390	p12	MAN1A2	10905	AA455062	turquoise	green	0.412	0	0	0	0.271587	0	0	0.0093	1	0.064	0	1
1864	100155581_TGI_at	1	117867523	p12	MAN1A2	10905	BE963008	grey	grey	3.94e-11	0	0	0	0.45367	0.189	1	0.15	0	0.52	0	1
1865	100154206_TGI_at	1	117869505	p12	MAN1A2	10905	NM_006699	turquoise	grey	0.0576	0	0	0	0.388184	0.181	1	0.056	0	0.96	0	1
1866	100139993_TGI_at	1	117872722	p12	MAN1A2	10905	ENST00000369453	grey	grey	0.665	0	0	0	0.440279	0.343	2	0.18	0	0.18	0	1
1867	100130578_TGI_at	1	117945421	p12		.	AA824378			0.799	0	0	0	0.0458243	0	0	0.99	0	0.22	0	.
1868	100122214_TGI_at	1	117972183	p12	FAM46C	54855	NM_017709	purple	turquoise	7.94e-25	0	0	0	0.0708391	0	0	0.23	0	0.89	0	0
1869	100135253_TGI_at	1	117985269	p12		.	CA433249			0.12	0	0	0	-0.0134643	0.137	1	0.72	0	0.082	0	.
1870	100162620_TGI_at	1	118121035	p12	PNRC2	55629	NM_017761	grey	grey	0.000207	1	0	1	0.202396	0.278	1	0.74	0	0.086	0	1
1871	100149728_TGI_at	1	118204702	p12		.	BU633611			6.74e-21	0	0	0	0.370334	0.285	2	0.04	0	0.7	0	.
1872	100135603_TGI_at	1	118213828	p12	GDAP2	54834	NM_017686	yellow	grey	5.07e-05	0	0	0	0.483022	0.345	2	0.2	0	0.066	0	0
1873	100140754_TGI_at	1	118302909	p12	SPAG17	200162	NM_206996			0.294	0	0	0	-0.0051033	0.131	1	0.0071	1	0.88	0	0
1874	100155666_TGI_at	1	118304225	p12	WDR3	10885	NM_006784	red	grey	9.1e-08	0	0	0	0.345379	0.261	2	0.88	0	0.025	0	0
1875	100147085_TGI_at	1	118412612	p12	SPAG17	200162	AK091816			0.0115	0	0	0	-0.0014453	0.151	1	0.36	0	0.94	0	0
1876	100125617_TGI_at	1	119227486	p12	TBX15	6913	NM_152380	blue	grey	7.42e-27	3	0	3	0.317714	0	0	0.21	0	0.31	0	0
1877	100127364_TGI_at	1	119375659	p12	WARS2	10352	NM_201263	turquoise	grey	2.21e-05	0	0	0	0.424121	0	0	0.77	0	0.86	0	0
1878	100139902_TGI_at	1	119377308	p12	WARS2	10352	AJ242739	turquoise	blue	1.83e-20	0	0	0	0.340975	0.238	1	0.34	0	0.27	0	0
1879	100150167_TGI_at	1	119729791	p12	HAO2	51179	AI373640	blue	grey	5.65e-23	139	7	132	0.30263	0.294	2	0.00079	1	0.0073	0	.
1880	100137178_TGI_at	1	119734594	p12	HAO2	51179	NM_001005783	blue	grey	1.02e-30	171	5	166	0.303769	0.223	1	0.0001	1	0.0072	0	.
1881	100121925_TGI_at	1	119763189	p12		.	AV703190			0.861	0	0	0	0.0571866	0	0	0.64	0	0.23	0	0
1882	100146321_TGI_at	1	119766844	p12	HSD3B2	3284	NM_000198		grey	0.00678	8	0	8	0.180507	0.352	2	0.0025	1	0.15	0	.
1883	100157731_TGI_at	1	119778821	p12		.	AW891261			6.06e-07	0	0	0	0.0143326	0	0	0.61	0	0.00024	1	.
1884	100158310_TGI_at	1	119785058	p12		.	ENST00000369414			0.0869	0	0	0	0.0528857	0	0	0.26	0	0.16	0	.
1885	100129847_TGI_at	1	119806395	p12		.	DA298912			0.775	0	0	0	0.160754	0	0	0.85	0	0.91	0	.
1886	100149629_TGI_at	1	119814343	p12		.	ENST00000286193			0.182	0	0	0	0.158585	0	0	0.16	0	0.35	0	.
1887	100148423_TGI_at	1	119859007	p12	HSD3B1	3283	NM_000862	grey	grey	3.67e-05	0	0	0	0.126456	0	0	0.36	0	0.15	0	0
1888	100162934_TGI_at	1	119880028	p12		.	AK024355			0.0423	0	0	0	0.138431	0	0	0.34	0	0.07	0	.
1889	100152964_TGI_at	1	119916003	p12		128102	ENST00000335580			0.000128	0	0	0	0.205382	0	0	0.14	0	0.026	0	.
1890	100147212_TGI_at	1	119939286	p12		.	DB376713			2.38e-22	0	0	0	0.329252	0.124	1	0.67	0	0.35	0	.
1891	100144748_TGI_at	1	119942191	p12		644242	AK123168	turquoise	blue	2.58e-28	0	0	0	0.237575	0.121	1	0.56	0	0.39	0	.
1892	100135853_TGI_at	1	119963914	p12	ZNF697	90874	NM_001080470	turquoise	grey	5.27e-15	2	0	2	0.306797	0.124	1	0.36	0	0.0052	0	0
1893	100122652_TGI_at	1	119966938	p12	ZNF697	90874	BC007260			0.127	0	0	0	-0.0557258	0	0	0.15	0	0.12	0	0
1894	100148124_TGI_at	1	120087684	p12	PHGDH	26227	NM_006623	blue	grey	1.44e-36	162	1	161	0.221664	0	0	0.0017	1	0.2	0	1
1895	100135790_TGI_at	1	120093807	p12	HMGCS2	3158	NM_005518	grey	red	3.29e-32	0	0	0	0.173609	0	0	0.026	0	0.19	0	0
1896	100153367_TGI_at	1	120138526	p12	REG4	83998	NM_032044		coral	1.48e-11	0	0	0	0.0828117	0.24	2	0.49	0	0.28	0	0
1897	100163103_TGI_at	1	120145612	p12	REG4	83998	ENST00000369401			0.037	0	0	0	-0.0131426	0	0	0.53	0	0.011	0	0
1898	100131019_TGI_at	1	120179640	p12	NBPF7	343505	NM_001047980			0.0635	0	0	0	0.0503864	0	0	0.12	0	0.63	0	.
1899	100156930_TGI_at	1	120221199	p12		.	XM_927465			0.00403	0	0	0	-0.0136345	0	0	0.0036	1	0.38	0	.
1900	100139471_TGI_at	1	120237915	p12	ADAM30	11085	NM_021794			0.507	0	0	0	0.0985826	0	0	0.33	0	0.75	0	0
1901	100154581_TGI_at	1	120256466	p12	NOTCH2	4853	AL049386	grey	grey	0.000466	0	0	0	0.33569	0.262	2	0.0089	1	0.7	0	0
1902	100159254_TGI_at	1	120587159	p12		.	AK057874			4.3e-24	0	0	0	0.0065443	0	0	0.67	0	0.0031	0	0
1903	100162695_TGI_at	1	120832254	p11	SRGAP2P1	653464	ENST00000304465	grey	grey	7.02e-23	0	0	0	0.260672	0	0	0.11	0	0.027	0	0
1904	100126815_TGI_at	1	120945780	p11		.	AV652383	blue	grey	0.00113	88	0	88	0.183577	0.156	1	0.0014	1	0.073	0	.
1905	100139195_TGI_at	1	141745097	q12		.	AK026368		grey	7.84e-35	0	0	0	-0.0164674	0.146	1	0.12	0	0.83	0	.
1906	100125040_TGI_at	1	142008053	q12		.	BC070106		grey	9.7e-42	0	0	0	-0.0124384	0	0	0.099	0	0.43	0	.
1907	100159430_TGI_at	1	142098403	q12		.	CA416633		grey	4.45e-40	0	0	0	-0.0792018	0.131	1	0.13	0	0.99	0	.
1908	100130408_TGI_at	1	142520507	q21		.	BM718701			0.00394	0	0	0	-0.0098554	0	0	0.4	0	0.61	0	.
1909	100129304_TGI_at	1	143012395	q21	FAM91A2	57234	BC021732	grey	grey	3.27e-16	0	0	0	0.14707	0	0	0.0098	1	0.87	0	.
1910	100159463_TGI_at	1	143609532	q21	PDE4DIP	9659	H15535	blue	grey	1.57e-05	15	0	15	0.0891701	0.124	1	2.7e-06	1	0.037	0	1
1911	100135584_TGI_at	1	143702359	q21		80100	ENST00000303671	turquoise	yellow	2.54e-06	0	0	0	0.014619	0	0	0.19	0	0.26	0	.
1912	100140339_TGI_at	1	143828053	q21	SEC22B	9554	NM_004892	grey	grey	8.23e-23	0	0	0	0.0130087	0.255	1	0.5	0	0.99	0	0
1913	100131643_TGI_at	1	143848034	q21		.	CV813026			0.0177	0	0	0	-0.0288193	0	0	0.31	0	0.027	0	.
1914	100145945_TGI_at	1	143993886	q21	NOTCH2NL	388677	ENST00000362074			2.24e-14	0	0	0	0.272776	0.215	1	0.073	0	0.52	0	.
1915	100153095_TGI_at	1	144088503	q21		.	AV697491	lightcyan	grey	0.0422	0	0	0	-0.0189364	0	0	0.31	0	0.48	0	.
1916	100160230_TGI_at	1	144128578	q21	HFE2	148738	NM_213652	blue	red	0.003	16	0	16	0.410113	0	0	9.7e-05	1	0.0088	0	0
1917	100144100_TGI_at	1	144153528	q21	TXNIP	10628	NM_006472	grey	turquoise	3.28e-10	0	0	0	0.0562905	0	0	0.52	0	0.88	0	0
1918	100134272_TGI_at	1	144168009	q21	POLR3GL	84265	NM_032305	blue	grey	8.98e-14	8	0	8	0.317285	0.321	2	0.077	0	0.086	0	0
1919	100146918_TGI_at	1	144186656	q21	ANKRD34	284615	NM_001039888	grey		0.483	0	0	0	-0.0127695	0	0	0.7	0	0.86	0	0
1920	100158017_TGI_at	1	144210108	q21	LIX1L	128077	NM_153713			1.69e-24	0	0	0	0.359895	0.186	1	0.69	0	0.006	0	0
1921	100134919_TGI_at	1	144212716	q21	LIX1L	128077	ENST00000369308	brown	grey	6.77e-19	1	0	1	0.354657	0.133	1	0.94	0	0.022	0	0
1922	100151205_TGI_at	1	144224679	q21	RBM8A	9939	ENST00000330165	grey	grey	6.75e-18	0	0	0	0.302691	0.124	1	0.2	0	0.34	0	0
1923	100147389_TGI_at	1	144234713	q21	PEX11B	8799	NM_003846	blue	grey	0	5	1	4	0.65982	0.47	1	0.034	0	0.7	0	0
1924	100129312_TGI_at	1	144254919	q21	ITGA10	8515	NM_003637	turquoise	turquoise	0.503	8	3	5	-0.153344	0	0	0.17	0	0.61	0	0
1925	100126504_TGI_at	1	144299268	q21	NUDT17	200035	NM_001012758			2.51e-30	0	0	0	0.524154	0.245	1	0.11	0	0.0056	0	0
1926	100129325_TGI_at	1	144306170	q21	POLR3C	10623	NM_006468	turquoise	grey	1.66e-32	17	9	8	0.702668	0.551	1	0.0055	1	0.21	0	0
1927	100151634_TGI_at	1	144399737	q21	ZNF364	27246	NM_014455	turquoise	grey	1.01e-12	19	3	16	0.518034	0.375	1	0.001	1	0.82	0	0
1928	100124833_TGI_at	1	144406400	q21		.	AK096651			0.013	0	0	0	0.130405	0	0	0.56	0	0.46	0	.
1929	100139900_TGI_at	1	144407487	q21	CD160	11126	NM_007053	turquoise	brown	5.97e-22	0	0	0	0.0561084	0.118	1	0.73	0	0.59	0	0
1930	100140180_TGI_at	1	144466962	q21		.	AI916532	turquoise	green	2.99e-19	1	1	0	0.272914	0	0	0.54	0	0.46	0	.
1931	100157727_TGI_at	1	144651652	q21		.	Contig30513_RC			1.66e-21	0	0	0	0.221334	0.257	2	0.63	0	0.83	0	.
1932	100142034_TGI_at	1	144655208	q21		.	AK125616			0.0754	0	0	0	0.0281182	0	0	0.52	0	0.45	0	.
1933	100139697_TGI_at	1	144666366	q21		.	XM_378955			6.06e-08	0	0	0	0.129126	0.125	1	0.056	0	0.93	0	.
1934	100145060_TGI_at	1	144667035	q21		.	BG057746	grey	brown	7.24e-26	0	0	0	0.172475	0	0	0.094	0	0.94	0	.
1935	100155574_TGI_at	1	144804844	q21		.	BC033999		grey	2.14e-17	0	0	0	0.124924	0.398	3	0.64	0	0.8	0	0
1936	100153898_TGI_at	1	144824571	q21		.	AF055011			0.148	0	0	0	-0.0691511	0	0	0.43	0	0.79	0	0
1937	100129925_TGI_at	1	145093646	q21	PRKAB2	5565	NM_005399	blue	turquoise	0	47	0	47	0.418258	0.185	1	2.5e-05	1	0.27	0	0
1938	100149843_TGI_at	1	145123817	q21	FMO5	2330	AI769478	blue	grey	0.0629	10	0	10	0.259943	0.122	1	8.1e-05	1	0.17	0	0
1939	100145923_TGI_at	1	145124789	q21	FMO5	2330	NM_001461	blue	grey	0.501	9	2	7	0.311247	0	0	0.00044	1	0.5	0	0
1940	100128783_TGI_at	1	145159386	q21		.	AI469997	grey	grey	1.17e-22	0	0	0	0.286289	0	0	0.73	0	1	0	.
1941	100137469_TGI_at	1	145197592	q21		.	BC036212		grey	9.97e-14	0	0	0	0.236754	0.123	1	0.00051	1	0.92	0	.
1942	100152077_TGI_at	1	145210903	q21	CHD1L	9557	AA573217	turquoise	grey	3.76e-24	0	0	0	0.231722	0.152	1	0.77	0	0.097	0	0
1943	100146498_TGI_at	1	145231923	q21	CHD1L	9557	NM_004284	turquoise	grey	3.82e-38	1	1	0	0.495341	0.244	1	0.59	0	0.033	0	0
1944	100139293_TGI_at	1	145258082	q21		.	XM_291466			0.0639	0	0	0	0.00322558	0	0	0.56	0	0.42	0	.
1945	100133005_TGI_at	1	145505774	q21		.	AW298124			0.0128	0	0	0	0.0941647	0.136	1	0.59	0	0.89	0	0
1946	100153050_TGI_at	1	145564332	q21	BCL9	607	NM_004326	turquoise	grey	0	0	0	0	0.43596	0.454	2	0.013	0	0.0079	0	0
1947	100128577_TGI_at	1	145587263	q21	ACP6	51205	NM_016361	blue	turquoise	2.08e-28	1	0	1	0.486315	0.15	1	0.0041	1	0.89	0	1
1948	100157569_TGI_at	1	145695438	q21	GJA5	2702	NM_005266	brown	turquoise	4.48e-18	5	5	0	-0.118884	0	0	0.25	0	0.062	0	0
1949	100132614_TGI_at	1	145696033	q21	GJA5	2702	ENST00000369237	green	turquoise	3.89e-23	6	6	0	-0.0996827	0.119	1	0.3	0	0.12	0	0
1950	100131053_TGI_at	1	145847684	q21	GJA8	2703	NM_005267			0.138	0	0	0	0.0816994	0	0	0.039	0	0.038	0	0
1951	100158969_TGI_at	1	146227994	q21		284561	AK001966	salmon	grey	2.88e-14	0	0	0	0.0739399	0.294	2	0.79	0	0.49	0	.
1952	100133790_TGI_at	1	146235997	q21		.	BC034299		grey	1.29e-16	0	0	0	0.0786017	0.289	1	0.97	0	0.93	0	.
1953	100139236_TGI_at	1	146309324	q21		388685	AK097058			8.59e-07	0	0	0	-0.084441	0	0	0.52	0	0.47	0	.
1954	100146421_TGI_at	1	146369277	q21		.	AV714588			5.22e-28	0	0	0	0.155466	0.138	1	0.23	0	0.0064	0	.
1955	100162634_TGI_at	1	146383764	q21		.	BX484504	turquoise	yellow	8.88e-06	0	0	0	-0.0140317	0	0	0.81	0	0.37	0	.
1956	100162436_TGI_at	1	146388522	q21		.	AK026418	turquoise	yellow	1.54e-09	0	0	0	-0.0100316	0	0	0.35	0	0.065	0	.
1957	100122753_TGI_at	1	146796131	q21		.	AI791368	turquoise	yellow	0.00407	0	0	0	-0.0235225	0	0	0.084	0	0.47	0	.
1958	100131047_TGI_at	1	147132950	q21		.	ENST00000362087		grey	3.52e-12	0	0	0	0.147681	0.264	1	0.22	0	0.91	0	.
1959	100139594_TGI_at	1	147169896	q21		.	ENST00000331689			0.177	0	0	0	0.0113121	0	0	0.0039	1	0.024	0	.
1960	100126585_TGI_at	1	147212300	q21		.	DQ786214			2.82e-19	0	0	0	-0.0522217	0.129	1	0.3	0	0.08	0	.
1961	100147138_TGI_at	1	147217913	q21		645166	AI131212	grey	grey	7.9e-33	0	0	0	-0.0650846	0.148	1	0.13	0	0.0022	0	.
1962	100130820_TGI_at	1	147220245	q21		.	BU622474	turquoise	grey	1.39e-26	0	0	0	0.0439925	0.143	1	0.088	0	0.088	0	.
1963	100141062_TGI_at	1	147498857	q21		.	BC062745			4.74e-05	0	0	0	0.0745505	0	0	0.72	0	0.98	0	.
1964	100133612_TGI_at	1	147553913	q21		388692	AA948435			5.02e-05	0	0	0	0.0233661	0	0	0.25	0	0.025	0	.
1965	100125383_TGI_at	1	148083021	q21		.	BX648801	turquoise	grey	0	4	0	4	0.0778846	0	0	0.69	0	0.043	0	.
1966	100160329_TGI_at	1	148122950	q21	HIST2H2BE	8349	NM_003528	grey	grey	1.59e-37	0	0	0	0.157397	0.246	2	0.23	0	0.43	0	0
1967	100124230_TGI_at	1	148125484	q21	HIST2H2AC	8338	NM_003517	greenyellow	blue	9.06e-41	0	0	0	0.204291	0	0	0.036	0	0.038	0	.
1968	100127530_TGI_at	1	148125808	q21	HIST2H2AB	317772	NM_175065	turquoise		1.05e-08	0	0	0	0.0372347	0	0	7.8e-05	1	0.32	0	0
1969	100153845_TGI_at	1	148138651	q21	BOLA1	51027	NM_016074	blue	turquoise	3.36e-44	17	2	15	0.414678	0.354	1	0.00036	1	0.13	0	1
1970	100147829_TGI_at	1	148142181	q21	SV2A	9900	NM_014849			0.00705	0	0	0	-0.0355209	0	0	0.67	0	0.014	0	0
1971	100134423_TGI_at	1	148162242	q21	SF3B4	10262	NM_005850	grey	grey	0	10	6	4	0.366648	0.394	1	0.44	0	0.047	0	0
1972	100123438_TGI_at	1	148167833	q21	MTMR11	10903	NM_181873	grey	grey	1.41e-18	12	0	12	-0.0392783	0	0	0.0011	1	0.1	0	0
1973	100144094_TGI_at	1	148179955	q21	OTUD7B	56957	AA906033	grey	turquoise	1.41e-40	0	0	0	0.361993	0.368	1	0.36	0	0.38	0	1
1974	100128782_TGI_at	1	148180094	q21	OTUD7B	56957	BM981759	turquoise	grey	1.39e-31	1	0	1	0.353164	0.301	1	0.068	0	0.73	0	1
1975	100162834_TGI_at	1	148182137	q21	OTUD7B	56957	ENST00000295267	grey		1.9e-21	0	0	0	0.381837	0.325	2	0.48	0	0.1	0	1
1976	100162267_TGI_at	1	148182374	q21	OTUD7B	56957	AJ293573			9.31e-17	0	0	0	0.308837	0.187	1	0.5	0	0.11	0	1
1977	100153080_TGI_at	1	148292689	q21		441907	XM_497712			0.421	0	0	0	0.0213359	0	0	0.13	0	0.054	0	.
1978	100141442_TGI_at	1	148383790	q21	VPS45	11311	NM_007259	turquoise	grey	0	4	0	4	0.520915	0.395	1	0.047	0	0.27	0	0
1979	100132515_TGI_at	1	148398147	q21	PLEKHO1	51177	NM_016274	green	turquoise	0.872	21	18	3	-0.208676	0.193	1	0.00018	1	0.32	0	0
1980	100142864_TGI_at	1	148457819	q21	ANP32E	81611	NM_030920	grey	grey	2.42e-32	3	0	3	0.479891	0.329	2	0.53	0	0.11	0	0
1981	100159295_TGI_at	1	148462529	q21	ANP32E	81611	ENST00000369115	grey	black	1.13e-29	2	1	1	0.467071	0.365	2	0.0081	1	0.27	0	0
1982	100130366_TGI_at	1	148503239	q21	CA14	23632	NM_012113	blue	grey	2.61e-14	68	0	68	0.413957	0.128	1	0.00074	1	0.54	0	.
1983	100135282_TGI_at	1	148504728	q21	APH1A	51107	NM_001077628	turquoise	grey	0	2	1	1	0.655604	0.484	1	0.036	0	0.21	0	0
1984	100136709_TGI_at	1	148515869	q21	C1orf54	79630	NM_024579	black	turquoise	0.00204	2	1	1	-0.240746	0.21	1	0.47	0	0.42	0	0
1985	100121748_TGI_at	1	148525800	q21	C1orf51	148523	NM_144697	grey	grey	7.85e-27	1	0	1	0.365672	0.169	1	0.23	0	0.21	0	0
1986	100156777_TGI_at	1	148533300	q21	MRPS21	54460	NM_018997	turquoise	blue	0	0	0	0	0.302178	0.164	1	0.014	0	0.081	0	0
1987	100122192_TGI_at	1	148588691	q21	PRPF3	9129	NM_004698	turquoise	blue	3.26e-27	7	0	7	0.520534	0.312	1	0.0042	1	0.096	0	0
1988	100144721_TGI_at	1	148712372	q21	KIAA0460	23248	NM_015203	grey	grey	2.52e-43	1	1	0	0.606897	0.517	2	0.98	0	0.088	0	0
1989	100129463_TGI_at	1	148715310	q21	KIAA0460	23248	ENST00000369069	lightyellow	grey	1.65e-38	4	1	3	0.53757	0.263	1	0.00044	1	0.27	0	0
1990	100143208_TGI_at	1	148745027	q21	TARS2	80222	NM_025150	blue	grey	1.27e-26	44	0	44	0.457813	0.315	2	0.0021	1	0.8	0	0
1991	100130530_TGI_at	1	148751984	q21	ECM1	1893	NM_004425	grey	turquoise	0	85	84	1	-0.164214	0	0	0.69	0	0.17	0	0
1992	100144443_TGI_at	1	148791727	q21		.	BC038543			4.07e-09	0	0	0	-0.0394627	0	0	0.005	1	0.39	0	.
1993	100161968_TGI_at	1	148813841	q21	MCL1	4170	NM_021960	grey	blue	6.71e-18	7	0	7	0.156263	0	0	0.0024	1	0.13	0	0
1994	100143681_TGI_at	1	148815500	q21	MCL1	4170	AF118124	grey	grey	0	4	0	4	0.0431976	0	0	0.15	0	0.39	0	0
1995	100124919_TGI_at	1	148818462	q21	MCL1	4170	DA388354			0.00017	0	0	0	0.124224	0	0	0.55	0	0.012	0	0
1996	100159211_TGI_at	1	148818545	q21	MCL1	4170	AA884201	yellow		1.63e-15	0	0	0	0.202353	0	0	0.9	0	0.28	0	0
1997	100161206_TGI_at	1	148861445	q21	ENSA	2029	NM_004436	grey60	grey	1.86e-39	0	0	0	0.505814	0.346	1	0.48	0	0.56	0	1
1998	100121653_TGI_at	1	148862738	q21	ENSA	2029	NM_207044	grey	grey	5.3e-29	0	0	0	0.503753	0.476	2	0.93	0	0.33	0	1
1999	100150693_TGI_at	1	148867573	q21	ENSA	2029	NM_207168	turquoise	blue	1.51e-28	1	0	1	0.550424	0.354	1	0.08	0	0.83	0	1
[truncated: 35,587 more rows]
