# Supplementary material for: Predictive Genes in Adjacent Normal Tissue Are Preferentially Altered by sCNV during Tumorigenesis in Liver Cancer and May Rate Limiting
Source: PLoS One. 2011 Jul 5;6(7):e20090. doi: 10.1371/journal.pone.0020090 (PMC3130029; doi:10.1371/journal.pone.0020090)
Supplement: Table S3 — Overlaps between genes correlated to sCNV hotspots. Overlaps between genes correlated to the top 7 sCNV hotspots (see Results and Methods) were tested. Hotspots are identified by the chromosome on which they resided (top row and first column). The Fisher Exact test p value for the overlap is shown for each comparison below and to the left of the grey boxes. The fold enrichment over chance (observed divided by expected) is shown above and to the right of the grey boxes. Fold enrichments are not shown for non-significant overlaps. (XLS) [file pone.0020090.s003.xls]

## Sheet: Table_S3
Table S3
	Chr 1	Chr 2	Chr 6	Chr 7	Chr 14	Chr 20
Chr 1			7.41	13.81
Chr 2	0.7		11.83		17.42	18.15
Chr 6	2e-135	3e-160		3.14	7.64	9.67
Chr 7	<1E-300	1	3.4e-19
Chr 14	1	<1E-300	1e-102	1		16.32
Chr 20	1	<1E-300	8e-163	1	<1E-300
