# Supplementary material for: Predictive Genes in Adjacent Normal Tissue Are Preferentially Altered by sCNV during Tumorigenesis in Liver Cancer and May Rate Limiting
Source: PLoS One. 2011 Jul 5;6(7):e20090. doi: 10.1371/journal.pone.0020090 (PMC3130029; doi:10.1371/journal.pone.0020090)
Supplement: Table S4 — Relationship of sCNV markers to survival. Listed are the relationships found between sCNV markers genome wide and survival using Cox regression (Methods). “Idx” indicates a unique identifier for each sCNV marker, “SNPid” is the SNP identifier for the SNP at the center of the smoothed window of adjacent sCNV markers (see Methods for derivation of smoothed sCNV markers), “chr” indicates the chromosome, “pos” is the nucleotide position of the middle of the smoothed with of markers, “CNV2GE_correlation” indicates the number of genes significantly correlated to each sCNV marker, “NeglogP-CNV-Survival” shows the negative log10 of the p value for prediction of survival using Cox regression, and “Sig-CNV-Survival” indicates markers considered to significantly predict survival where “1” is significant and “0” is not significant. (XLS) [file pone.0020090.s004.xls]

## Sheet: Table_S4
Table S4
idx	SNPid	chr	pos	CNV2GE_correlation	NeglogP-CNV-Survival	Sig-CNV-Survival
1	rs4970362	1	1084601	140	0.481486	0
2	rs2649588	1	1303878	147	0.221849	0
3	rs2474460	1	1833906	161	0.376751	0
4	rs3052	1	2086498	138	0.468521	0
5	rs2643885	1	2211082	146	0.30103	0
6	rs4648831	1	2272977	152	0.346787	0
7	rs2840533	1	2313868	146	0.443697	0
8	rs17373634	1	2413982	145	0.721246	0
9	rs2377041	1	2703187	187	0.769551	0
10	rs3100865	1	2795967	156	0.69897	0
11	rs2842906	1	2859773	117	0.853872	0
12	rs6683516	1	2911769	120	0.823909	0
13	rs2817168	1	3003550	130	1.04576	0
14	rs10737190	1	3098356	136	1.05061	0
15	rs3002686	1	3167971	140	0.455932	0
16	rs2455144	1	3204592	119	0.327902	0
17	rs882430	1	3248973	131	0.481486	0
18	rs4648489	1	3283525	142	0.356547	0
19	rs2493291	1	3319244	140	0.356547	0
20	rs12093117	1	3431124	121	0.552842	0
21	rs4648527	1	3497721	122	0.468521	0
22	rs3765731	1	3601752	139	0.431798	0
23	rs2799182	1	3685860	178	0.431798	0
24	rs12738235	1	3776105	192	0.408935	0
25	rs6661168	1	3909816	170	0.619789	0
26	rs4654601	1	3977567	169	0.508638	0
27	rs10799180	1	4022324	178	0.387216	0
28	rs10915436	1	4081028	163	0.744727	0
29	rs10915459	1	4130323	149	0.886057	0
30	rs12071761	1	4193752	219	0.60206	0
31	rs10915502	1	4248395	208	0.744727	0
32	rs488256	1	4301423	164	0.853872	0
33	rs239339	1	4344399	171	0.79588	0
34	rs1674877	1	4396519	190	0.79588	0
35	rs11799990	1	4441250	172	0.886057	0
36	rs4654552	1	4470842	160	1.11919	0
37	rs241221	1	4508910	185	0.79588	0
38	rs1849943	1	4549176	204	0.552842	0
39	rs12122754	1	4598419	198	0.552842	0
40	rs763238	1	4643564	163	0.657577	0
41	rs2802721	1	4708314	136	0.769551	0
42	rs2411894	1	4752767	189	0.468521	0
43	rs7549868	1	4812586	219	0.275724	0
44	rs4654468	1	4865491	206	0.318759	0
45	rs4654470	1	4896086	197	0.468521	0
46	rs6426375	1	4927339	215	0.481486	0
47	rs2334259	1	4981880	236	0.387216	0
48	rs2290849	1	5051105	239	0.481486	0
49	rs12743573	1	5104024	228	0.568636	0
50	rs7528871	1	5158955	226	0.60206	0
51	rs12135834	1	5209527	234	0.619789	0
52	rs10492935	1	5241092	212	0.769551	0
53	rs11576325	1	5290332	189	0.823909	0
54	rs7513309	1	5434580	177	0.886057	0
55	rs1573738	1	5483816	179	0.79588	0
56	rs4845835	1	5550499	215	0.619789	0
57	rs1316481	1	5598061	210	0.638272	0
58	rs17028491	1	5626139	192	0.853872	0
59	rs1763330	1	5668279	189	0.744727	0
60	rs12063117	1	5747986	156	0.443697	0
61	rs868162	1	5856823	148	0.619789	0
62	rs12142270	1	5968851	132	0.69897	0
63	rs1883767	1	6098076	123	0.39794	0
64	rs2247392	1	6180734	160	0.107905	0
65	rs7524775	1	6379059	163	0.236572	0
66	rs11809957	1	6507007	158	0.721246	0
67	rs200447	1	6624738	214	0.552842	0
68	rs3827729	1	6679021	245	0.420216	0
69	rs12069069	1	6739276	264	0.376751	0
70	rs7546903	1	6858859	270	0.744727	0
71	rs7539029	1	6938696	398	2.24413	1
72	rs11588846	1	7010848	618	3.14874	1
73	rs7536178	1	7050643	371	2.14267	1
74	rs7528710	1	7087351	169	1.11919	0
75	rs6680365	1	7159397	209	0.886057	0
76	rs7547519	1	7238723	249	0.552842	0
77	rs2071924	1	7275561	257	0.568636	0
78	rs845245	1	7328597	223	0.769551	0
79	rs11120917	1	7400663	180	0.886057	0
80	rs17030898	1	7441100	178	0.920819	0
81	rs11805543	1	7457051	162	0.886057	0
82	rs1725262	1	7485075	155	0.920819	0
83	rs957856	1	7536332	164	1.01773	0
84	rs12138009	1	7608643	182	0.657577	0
85	rs3121224	1	7696658	232	0.431798	0
86	rs10462020	1	7803270	241	0.619789	0
87	rs161803	1	7898376	266	0.508638	0
88	rs6682378	1	8054344	292	0.327902	0
89	rs12086021	1	8119593	271	0.346787	0
90	rs11121129	1	8190682	249	0.200659	0
91	rs2661869	1	8252297	234	0.21467	0
92	rs11121179	1	8378299	254	0.154902	0
93	rs10492966	1	8520592	250	0.102373	0
94	rs11805440	1	8718138	244	0.0604807	0
95	rs2781066	1	8848916	260	0.180456	0
96	rs2781087	1	8922430	249	0.619789	0
97	rs4466678	1	8949978	260	0.552842	0
98	rs10864377	1	8989282	253	0.21467	0
99	rs1327257	1	9061477	241	0.251812	0
100	rs17393144	1	9132849	252	0.455932	0
101	rs4908830	1	9220458	236	0.443697	0
102	rs525476	1	9298173	201	0.585027	0
103	rs2095904	1	9369958	190	0.60206	0
104	rs11121424	1	9434156	215	0.387216	0
105	rs4076986	1	9611099	271	0.431798	0
106	rs12032209	1	9819588	283	0.522879	0
107	rs1220421	1	9930808	303	0.431798	0
108	rs12074936	1	10156622	289	0.455932	0
109	rs17034716	1	10296090	293	0.408935	0
110	rs607941	1	10462130	269	0.259637	0
111	rs2480777	1	10520138	232	0.221849	0
112	rs284272	1	10576215	238	0.408935	0
113	rs7514751	1	10685019	170	0.721246	0
114	rs710139	1	10767145	199	0.60206	0
115	rs496604	1	10835211	190	0.481486	0
116	rs12410376	1	10880571	196	0.69897	0
117	rs10864483	1	10930928	288	0.657577	0
118	rs12711521	1	11013503	340	0.468521	0
119	rs17036631	1	11270079	308	0.769551	0
120	rs12058244	1	11378614	198	0.769551	0
121	rs11806225	1	11421873	182	0.657577	0
122	rs17036947	1	11497847	177	0.920819	0
123	rs6701965	1	11604155	183	0.619789	0
124	rs12095517	1	11719773	203	0.283997	0
125	rs17367504	1	11785365	221	0.568636	0
126	rs11803049	1	11851482	267	0.769551	0
127	rs1474868	1	11966751	221	0.677781	0
128	rs6541014	1	12086677	214	0.455932	0
129	rs597519	1	12157472	224	0.537602	0
130	rs11121892	1	12226668	259	0.638272	0
131	rs12408116	1	12456055	313	0.568636	0
132	rs2275875	1	12561551	287	0.79588	0
133	rs3010931	1	12606911	309	0.721246	0
134	rs3000861	1	12698438	317	0.721246	0
135	rs4282833	1	12756840	194	1.10791	0
136	rs2999878	1	13659209	204	1.08619	0
137	rs354590	1	13694622	268	1.11351	0
138	rs12034380	1	13738714	253	1.02228	0
139	rs11804743	1	13789998	280	0.744727	0
140	rs4662000	1	13840531	277	0.619789	0
141	rs11580688	1	13989815	240	0.69897	0
142	rs7530376	1	14031363	255	0.721246	0
143	rs760911	1	14091025	267	0.677781	0
144	rs12032457	1	14132693	244	0.744727	0
145	rs12024045	1	14169807	276	0.638272	0
146	rs4662072	1	14212438	288	0.657577	0
147	rs761162	1	14243724	277	0.638272	0
148	rs6664316	1	14313463	282	0.657577	0
149	rs9803674	1	14363084	288	0.568636	0
150	rs1339366	1	14416667	314	0.619789	0
151	rs7552034	1	14520067	327	0.585027	0
152	rs1539170	1	14573073	324	0.408935	0
153	rs10927437	1	14643877	303	0.585027	0
154	rs10803285	1	14703571	309	0.468521	0
155	rs6690160	1	14834050	285	0.568636	0
156	rs6429675	1	14945232	222	1.14267	0
157	rs11584660	1	15047373	197	1.18709	0
158	rs2489772	1	15117348	223	0.958607	0
159	rs4661553	1	15177446	219	0.468521	0
160	rs7548096	1	15212214	255	0.376751	0
161	rs10927653	1	15241140	296	0.537602	0
162	rs10927678	1	15310107	292	0.522879	0
163	rs10927697	1	15376275	298	0.481486	0
164	rs17405463	1	15415941	324	0.39794	0
165	rs6676098	1	15461346	323	0.327902	0
166	rs10489962	1	15512168	300	0.468521	0
167	rs2473355	1	15622804	259	0.585027	0
168	rs1052571	1	15723200	286	0.387216	0
169	rs7516540	1	15910913	285	0.318759	0
170	rs11589957	1	15998794	293	0.244125	0
171	rs848194	1	16157929	256	0.29243	0
172	rs5257	1	16245711	210	0.366532	0
173	rs4233539	1	16368540	249	0.443697	0
174	rs4661736	1	16517864	311	0.468521	0
175	rs821000	1	16646467	259	0.443697	0
176	rs2076604	1	17190652	244	0.356547	0
177	rs2076594	1	17269463	278	0.522879	0
178	rs2977244	1	17386289	238	0.823909	0
179	rs12026071	1	17433233	240	0.823909	0
180	rs2977293	1	17472031	280	1.1549	0
181	rs16825533	1	17538468	259	1.00436	0
182	rs1204897	1	17610754	245	0.657577	0
183	rs1408953	1	17751206	252	0.69897	0
184	rs3766306	1	17842165	203	0.721246	0
185	rs2185324	1	17912591	185	0.744727	0
186	rs6697078	1	17970263	203	0.886057	0
187	rs685987	1	18032082	207	0.853872	0
188	rs1339934	1	18109046	237	0.853872	0
189	rs1192586	1	18147485	243	0.920819	0
190	rs1767887	1	18199900	197	0.853872	0
191	rs2355462	1	18225045	208	0.638272	0
192	rs897496	1	18284968	215	0.886057	0
193	rs11802688	1	18320979	182	1.19382	0
194	rs9329469	1	18345930	193	0.886057	0
195	rs12749656	1	18383380	197	0.769551	0
196	rs12031938	1	18429326	183	0.920819	0
197	rs1832787	1	18499504	204	1.31876	0
198	rs882916	1	18568802	232	1.4318	0
199	rs7512723	1	18601168	235	0.79588	0
200	rs2946532	1	18645558	248	0.619789	0
201	rs7528206	1	18679704	285	0.677781	0
202	rs2745302	1	18711713	286	0.79588	0
203	rs6698315	1	18768393	270	0.823909	0
204	rs2236835	1	18862838	281	0.619789	0
205	rs2236817	1	18922202	255	0.39794	0
206	rs7414734	1	18967325	221	0.356547	0
207	rs7521204	1	19010882	221	0.552842	0
208	rs6698642	1	19128258	305	0.408935	0
209	rs6683868	1	19248428	277	0.431798	0
210	rs3748759	1	19360243	246	0.39794	0
211	rs10917275	1	19448622	223	0.148742	0
212	rs2268805	1	19552143	187	0.19382	0
213	rs3829833	1	19620083	248	0.30103	0
214	rs10917454	1	19668438	263	0.107905	0
215	rs10917493	1	19754757	246	0.0268721	0
216	rs2294630	1	19854378	223	0.267606	0
217	rs7539563	1	19921672	212	0.568636	0
218	rs1629645	1	20003779	244	0.455932	0
219	rs16823060	1	20061045	277	0.30103	0
220	rs877064	1	20122097	282	0.49485	0
221	rs17402685	1	20168906	298	0.568636	0
222	rs11573253	1	20280768	279	0.60206	0
223	rs876171	1	20360330	238	0.721246	0
224	rs4655165	1	20434976	256	0.468521	0
225	rs4654845	1	20474822	235	0.60206	0
226	rs12092757	1	20521161	208	0.568636	0
227	rs10916780	1	20579740	262	0.408935	0
228	rs10916799	1	20640111	253	0.721246	0
229	rs1152986	1	20691522	259	0.886057	0
230	rs1253795	1	20777445	277	0.886057	0
231	rs4704	1	20855218	258	0.49485	0
232	rs12042868	1	20908165	298	0.091515	0
233	rs4654726	1	21076485	249	0.0757207	0
234	rs2320817	1	21328502	283	0.113509	0
235	rs3026883	1	21454566	252	0.154902	0
236	rs3026845	1	21505057	234	0.455932	0
237	rs2745252	1	21554223	284	0.49485	0
238	rs2062612	1	21693598	259	0.60206	0
239	rs1256341	1	21739416	186	0.657577	0
240	rs1697404	1	21774044	166	0.657577	0
241	rs12134357	1	21818983	180	0.619789	0
242	rs12135009	1	21874568	269	0.236572	0
243	rs7538354	1	21949225	245	0.154902	0
244	rs12750012	1	22050465	158	0.337242	0
245	rs12081298	1	22134812	167	0.443697	0
246	rs3117048	1	22217680	248	0.508638	0
247	rs2865174	1	22337747	249	0.585027	0
248	rs2744705	1	22376254	195	0.585027	0
249	rs17356087	1	22409121	208	0.508638	0
250	rs2744741	1	22437958	201	0.522879	0
251	rs17360519	1	22488391	197	0.49485	0
252	rs1316342	1	22553104	226	0.387216	0
253	rs2185341	1	22598412	282	0.283997	0
254	rs2007200	1	22679758	278	0.408935	0
255	rs12128546	1	22809681	219	0.408935	0
256	rs294230	1	22892131	192	0.619789	0
257	rs4654814	1	22967008	186	0.585027	0
258	rs7536195	1	23015083	177	0.376751	0
259	rs4655134	1	23071206	204	0.30103	0
260	rs587168	1	23244195	282	0.142668	0
261	rs16828154	1	23462998	289	0.0409586	0
262	rs2092933	1	23583963	283	0.142668	0
263	rs3218206	1	23709352	231	0.0705811	0
264	rs6677615	1	23815389	210	0.107905	0
265	rs4649112	1	23895762	232	0.0409586	0
266	rs4649168	1	24260958	228	0.0555173	0
267	rs12568789	1	24295213	195	0.200659	0
268	rs7527540	1	24347309	233	0.200659	0
269	rs17184651	1	24402643	268	0.173925	0
270	rs12139592	1	24461105	245	0.327902	0
271	rs624557	1	24528745	268	0.366532	0
272	rs6670829	1	24624507	284	0.161151	0
273	rs11799673	1	24734058	311	0.0457575	0
274	rs9328948	1	24790043	295	0.05061	0
275	rs3122034	1	24913184	323	0.187087	0
276	rs2206047	1	25067287	294	0.585027	0
277	rs1395621	1	25143159	241	0.744727	0
278	rs435833	1	25184615	211	0.69897	0
279	rs6700387	1	25221244	175	0.552842	0
280	rs311452	1	25264951	201	0.552842	0
281	rs11578154	1	25294364	248	0.638272	0
282	rs742393	1	25398468	306	0.244125	0
283	rs6598863	1	25774851	328	0.251812	0
284	rs4659378	1	25960331	244	0.455932	0
285	rs159533	1	26111865	258	0.346787	0
286	rs3008244	1	26217064	297	0.275724	0
287	rs2783711	1	26301451	261	0.443697	0
288	rs11247868	1	26392551	273	0.585027	0
289	rs12096059	1	26469296	299	0.638272	0
290	rs6691909	1	26552555	281	0.568636	0
291	rs17163904	1	26613693	308	0.275724	0
292	rs7555931	1	26731339	277	0.267606	0
293	rs17162257	1	26801589	291	0.275724	0
294	rs12742376	1	27157782	319	0.19382	0
295	rs12142002	1	27289128	269	0.130768	0
296	rs11247639	1	27552279	256	0.21467	0
297	rs7554818	1	27729110	212	0.337242	0
298	rs2788685	1	27877689	344	0.19382	0
299	rs2236074	1	28083971	371	0.275724	0
300	rs3813804	1	28154793	345	0.19382	0
301	rs11247752	1	28298588	336	0.0315171	0
302	rs9508	1	28436866	325	0.00877392	0
303	rs11804512	1	28701480	297	0.0315171	0
304	rs2236861	1	29012343	310	0.187087	0
305	rs150088	1	29135120	330	0.173925	0
306	rs2230678	1	29347928	331	0.251812	0
307	rs4428852	1	29479866	223	0.920819	0
308	rs212306	1	29592062	217	0.823909	0
309	rs716325	1	29631044	238	0.619789	0
310	rs4654355	1	29666866	234	0.69897	0
311	rs7418865	1	29743041	258	1	0
312	rs1036781	1	29895120	278	1.10791	0
313	rs12137478	1	29947907	262	0.886057	0
314	rs17262734	1	29997712	245	0.823909	0
315	rs6678054	1	30057261	285	0.886057	0
316	rs1448339	1	30107411	301	0.958607	0
317	rs873894	1	30152723	288	0.958607	0
318	rs10798932	1	30196177	336	1.13668	0
319	rs374904	1	30258715	320	1.12494	0
320	rs391479	1	30303472	274	1.07572	0
321	rs722377	1	30369147	339	1.00436	0
322	rs12072928	1	30433426	339	0.920819	0
323	rs1321115	1	30491231	283	0.823909	0
324	rs427821	1	30549676	269	1	0
325	rs4949256	1	30582737	245	1.36653	0
326	rs12029866	1	30657936	231	1.30103	0
327	rs12047343	1	30696373	230	1.14267	0
328	rs262634	1	30758408	242	1.04096	0
329	rs262617	1	30790886	289	1.16115	0
330	rs7518010	1	30861554	339	0.958607	0
331	rs1188453	1	30932206	234	0.522879	0
332	rs1188347	1	30998927	180	0.69897	0
333	rs1407891	1	31067354	226	0.49485	0
334	rs3766286	1	31116837	175	0.552842	0
335	rs7514514	1	31180643	265	0.619789	0
336	rs7549197	1	31453601	311	0.236572	0
337	rs7523438	1	31560900	343	0.638272	0
338	rs11799701	1	31692833	348	0.823909	0
339	rs6662915	1	31768560	346	0.376751	0
340	rs2271928	1	31900540	245	0.356547	0
341	rs6656287	1	32025202	270	0.366532	0
342	rs563978	1	32162911	412	0.259637	0
343	rs2281385	1	32430151	412	0.346787	0
344	rs16834979	1	32647543	381	0.236572	0
345	rs12089876	1	32865519	347	0.283997	0
346	rs10753265	1	33036599	394	0.387216	0
347	rs7545739	1	33188053	421	0.318759	0
348	rs84314	1	33367799	398	0.619789	0
349	rs12064710	1	33486059	318	0.619789	0
350	rs6678247	1	33595856	368	0.481486	0
351	rs4653152	1	33703703	416	0.508638	0
352	rs2794591	1	33785829	399	0.481486	0
353	rs1473794	1	33830040	326	1.07058	0
354	rs16835734	1	33947938	332	1.20761	0
355	rs6672009	1	33985987	352	1.284	0
356	rs484731	1	34027363	275	1.88606	0
357	rs1884981	1	34078764	331	1.42022	0
358	rs10799006	1	34135252	345	1.01323	0
359	rs483083	1	34200952	317	1.18709	0
360	rs7529498	1	34244861	393	1	0
361	rs6701264	1	34272479	415	0.853872	0
362	rs6665353	1	34337523	412	1.23657	0
363	rs12755908	1	34389843	284	1.3279	0
364	rs11577248	1	34450952	258	0.958607	0
365	rs879319	1	34513043	356	0.853872	0
366	rs10799047	1	34582174	406	0.886057	0
367	rs996936	1	34639955	399	1.05552	0
368	rs4652840	1	34736941	398	1.11919	0
369	rs10914986	1	34827868	303	1.11919	0
370	rs4652852	1	34886876	224	1.08092	0
371	rs1336625	1	34935488	265	1.22915	0
372	rs7541937	1	35114569	372	0.721246	0
373	rs11263952	1	35282003	359	0.142668	0
374	rs616546	1	35490130	251	0.00436481	0
375	rs11264164	1	35739501	274	0.0457575	0
376	rs12563583	1	35940043	383	0.0655015	0
377	rs603945	1	36262773	425	0.167491	0
378	rs2231303	1	36388368	405	0.443697	0
379	rs4653178	1	36568017	384	0.376751	0
380	rs953517	1	36682864	337	0.267606	0
381	rs4653193	1	36748840	252	0.508638	0
382	rs10796886	1	36787398	237	0.823909	0
383	rs6702202	1	36869181	198	0.823909	0
384	rs4653219	1	36970039	211	0.69897	0
385	rs513823	1	37100817	243	0.69897	0
386	rs3767087	1	37188856	284	0.823909	0
387	rs550273	1	37298226	288	0.79588	0
388	rs215791	1	37378878	405	0.619789	0
389	rs11264003	1	37475919	442	0.420216	0
390	rs7516603	1	37545637	377	0.283997	0
391	rs16824119	1	37661243	349	0.0604807	0
392	rs3753372	1	37821960	294	0	0
393	rs589927	1	37942585	201	0.0861861	0
394	rs530225	1	38037406	224	0.124939	0
395	rs11205858	1	38302087	249	0.124939	0
396	rs10889251	1	38403176	266	0.0177288	0
397	rs898977	1	38440680	244	0.167491	0
398	rs10789332	1	38507355	255	0.136677	0
399	rs869720	1	38564488	275	0.161151	0
400	rs4284229	1	38622891	392	0.167491	0
401	rs2252153	1	38692010	486	0.19382	0
402	rs2992438	1	38781250	389	0.853872	0
403	rs7548027	1	38864643	401	1.24413	0
404	rs16825385	1	38932934	440	0.443697	0
405	rs11586795	1	39004386	346	0.124939	0
406	rs4494114	1	39112269	309	0.0222764	0
407	rs6696013	1	39224444	362	0.0409586	0
408	rs12118033	1	39330798	380	0.0177288	0
409	rs6699928	1	39506086	292	0.207608	0
410	rs11206218	1	39745461	246	0.337242	0
411	rs1180280	1	39878682	256	0.0809219	0
412	rs704782	1	39957320	296	0.0809219	0
413	rs6701512	1	40075676	328	0.0132283	0
414	rs7542907	1	40164339	370	0.0132283	0
415	rs3806206	1	40277149	376	0.180456	0
416	rs6600315	1	40337474	303	0.0268721	0
417	rs9439018	1	40484143	261	0.142668	0
418	rs6656226	1	40621408	295	0.148742	0
419	rs3795348	1	40734036	324	0.221849	0
420	rs16865687	1	40823820	345	0.0132283	0
421	rs2744805	1	40893086	278	0.0705811	0
422	rs4660464	1	41039845	241	0.0757207	0
423	rs6600354	1	41120659	233	0.0604807	0
424	rs731917	1	41162399	262	0.124939	0
425	rs12044786	1	41225467	263	0.167491	0
426	rs18996	1	41397107	283	0.091515	0
427	rs12024263	1	41593536	288	0.346787	0
428	rs2801962	1	41651575	209	0.79588	0
429	rs12069358	1	41713274	235	0.823909	0
430	rs600401	1	41757245	244	0.958607	0
431	rs16828475	1	41848951	377	0.886057	0
432	rs12081801	1	41938867	354	1.00436	0
433	rs871343	1	42003272	355	0.508638	0
434	rs401869	1	42053889	404	0.39794	0
435	rs783630	1	42118976	448	0.677781	0
436	rs11210554	1	42194450	504	0.823909	0
437	rs6703436	1	42283966	505	0.638272	0
438	rs4660610	1	42389497	480	0.721246	0
439	rs3754280	1	42521318	387	1.05552	0
440	rs10493109	1	42658772	335	0.49485	0
441	rs2762697	1	42814712	343	0.102373	0
442	rs6670466	1	42922475	373	0.309804	0
443	rs323716	1	43049899	335	0.420216	0
444	rs11210737	1	43099761	360	0.283997	0
445	rs3768029	1	43171574	312	0.443697	0
446	rs7413414	1	43219678	314	0.79588	0
447	rs1325234	1	43361485	384	0.920819	0
448	rs663824	1	43422095	340	0.721246	0
449	rs10890246	1	43490665	241	0.920819	0
450	rs12405532	1	43655522	244	1.07572	0
451	rs1889587	1	43778515	197	1.37675	0
452	rs11210892	1	43872671	199	1.34679	0
453	rs12354267	1	44020859	400	0.721246	0
454	rs3791089	1	44099939	398	0.920819	0
455	rs869896	1	44220697	230	1.20761	0
456	rs942756	1	44294861	326	1.16115	0
457	rs6690437	1	44360099	363	0.522879	0
458	rs10489168	1	44500588	373	0.346787	0
459	rs3866643	1	44657710	334	0.537602	0
460	rs12079740	1	44728097	381	0.657577	0
461	rs746733	1	44772201	381	0.920819	0
462	rs3911861	1	44835040	321	1.27572	0
463	rs7549579	1	44923537	317	0.958607	0
464	rs7525308	1	45066105	380	0.537602	0
465	rs364482	1	45224064	416	0.387216	0
466	rs2997460	1	45467383	385	0.387216	0
467	rs3790582	1	45659875	407	0.221849	0
468	rs2991979	1	45828445	427	0.0555173	0
469	rs10789477	1	46079170	381	0.481486	0
470	rs1052607	1	46272113	353	0.60206	0
471	rs2292487	1	46432882	333	0.29243	0
472	rs3737744	1	46583117	296	0.420216	0
473	rs12759113	1	46746168	250	0.638272	0
474	rs3766231	1	46828934	307	0.769551	0
475	rs10890410	1	46933851	349	0.886057	0
476	rs2297810	1	47053446	319	0.60206	0
477	rs6694898	1	47188527	349	0.356547	0
478	rs7554948	1	47357376	396	0.568636	0
479	rs2249665	1	47459671	347	0.39794	0
480	rs2622902	1	47596987	303	0.130768	0
481	rs6695969	1	47700132	304	0.508638	0
482	rs11808094	1	47762159	252	1.07572	0
483	rs2457067	1	47806837	234	1.02228	0
484	rs17103598	1	47857770	277	1.07572	0
485	rs12402179	1	47888333	323	1.34679	0
486	rs6665005	1	47988174	312	1.14874	0
487	rs3738313	1	48032647	218	1.14267	0
488	rs946834	1	48093310	268	1.04096	0
489	rs17425952	1	48173890	380	0.69897	0
490	rs1413330	1	48257634	342	0.920819	0
491	rs6679531	1	48296767	305	1.01773	0
492	rs7550860	1	48365882	389	0.638272	0
493	rs212964	1	48493745	351	0.229148	0
494	rs2803251	1	48684380	287	0.259637	0
495	rs12127061	1	48763648	420	0.79588	0
496	rs17364614	1	48808690	395	1.01323	0
497	rs6701767	1	48843233	495	1.01323	0
498	rs319993	1	48893818	462	1.04576	0
499	rs12062886	1	48953125	348	0.886057	0
500	rs7520784	1	49013544	425	0.744727	0
501	rs7551573	1	49102291	436	0.568636	0
502	rs10493139	1	49179984	391	0.229148	0
503	rs657452	1	49362434	376	0.267606	0
504	rs946106	1	49701076	432	0.468521	0
505	rs17105775	1	50054946	340	0.207608	0
506	rs4298778	1	50330454	382	0.124939	0
507	rs4926853	1	50481809	479	0.443697	0
508	rs3862267	1	50595152	492	0.187087	0
509	rs1846522	1	50753793	395	0.0757207	0
510	rs12085479	1	50971704	282	0.154902	0
511	rs12082656	1	51214549	280	0.0555173	0
512	rs999138	1	51358144	319	0.0222764	0
513	rs1065754	1	51646539	341	0.0362122	0
514	rs12075035	1	51796000	372	0.102373	0
515	rs856614	1	52024594	384	0.00436481	0
516	rs11205901	1	52120937	491	0.0705811	0
517	rs17106988	1	52272527	491	0.19382	0
518	rs7513934	1	52590776	355	0.0315171	0
519	rs17365357	1	52818028	388	0.136677	0
520	rs6682585	1	52881676	433	0.318759	0
521	rs11206007	1	52991564	408	0.0861861	0
522	rs11206061	1	53228487	384	0.136677	0
523	rs17107814	1	53306836	430	0.744727	0
524	rs1288369	1	53348163	304	0.69897	0
525	rs12731127	1	53398214	445	0.721246	0
526	rs2275087	1	53466976	460	1.01323	0
527	rs1288497	1	53534777	323	1.12494	0
528	rs6698595	1	53584530	307	0.886057	0
529	rs1288590	1	53641479	436	0.677781	0
530	rs11581093	1	53715171	333	0.769551	0
531	rs2986656	1	53783712	341	0.79588	0
532	rs941124	1	53826672	436	0.657577	0
533	rs4927025	1	53904341	447	0.585027	0
534	rs1183394	1	53995159	491	0.356547	0
535	rs4926616	1	54142318	503	0.275724	0
536	rs3766466	1	54278025	481	0.481486	0
537	rs6677789	1	54364472	431	0.431798	0
538	rs657783	1	54391925	385	0.619789	0
539	rs4927072	1	54452646	319	0.744727	0
540	rs4927081	1	54528930	267	0.638272	0
541	rs12564882	1	54567518	254	0.60206	0
542	rs4927113	1	54675449	246	0.420216	0
543	rs10888855	1	54749622	266	0.408935	0
544	rs681057	1	54813626	252	0.537602	0
545	rs10736390	1	54876533	301	0.585027	0
546	rs480963	1	54909117	308	0.346787	0
547	rs3815226	1	54969737	281	0.229148	0
548	rs1544908	1	55075307	335	0.455932	0
549	rs604778	1	55169994	383	0.346787	0
550	rs2495511	1	55248766	362	0.568636	0
551	rs11206510	1	55268627	283	0.677781	0
552	rs487230	1	55313762	414	0.200659	0
553	rs287234	1	55439108	447	0.0705811	0
554	rs2647280	1	55497788	477	0.207608	0
555	rs12091664	1	55549539	424	0.420216	0
556	rs207136	1	55586752	441	0.346787	0
557	rs12065953	1	55666027	455	0.30103	0
558	rs10888928	1	55719460	458	0.408935	0
559	rs12077474	1	55754549	388	0.431798	0
560	rs1695944	1	55791812	408	0.537602	0
561	rs11807964	1	55840982	409	0.49485	0
562	rs9436520	1	55909833	421	0.318759	0
563	rs12098020	1	55990728	417	0.267606	0
564	rs10493190	1	56072115	471	0.356547	0
565	rs12144400	1	56159873	524	0.346787	0
566	rs1416127	1	56265694	482	0.30103	0
567	rs1230003	1	56387419	464	0.376751	0
568	rs2793660	1	56496643	545	0.49485	0
569	rs2000144	1	56533204	534	0.769551	0
570	rs9786996	1	56569067	564	0.853872	0
571	rs952133	1	56632007	521	0.49485	0
572	rs914836	1	56676023	491	0.508638	0
573	rs6588636	1	56719387	516	0.638272	0
574	rs1930759	1	56786204	456	0.275724	0
575	rs2404985	1	56846985	352	0.154902	0
576	rs1832899	1	56974459	401	0.30103	0
577	rs6662617	1	57042109	544	0.318759	0
578	rs927214	1	57112936	547	0.60206	0
579	rs658285	1	57188923	540	0.920819	0
580	rs4912233	1	57271231	538	0.619789	0
581	rs517412	1	57333237	518	0.431798	0
582	rs3768171	1	57358019	546	0.327902	0
583	rs155288	1	57405075	477	0.420216	0
584	rs155294	1	57430624	476	0.481486	0
585	rs17485175	1	57476794	530	0.657577	0
586	rs595513	1	57529568	554	0.79588	0
587	rs1424467	1	57589077	520	0.657577	0
588	rs269045	1	57643914	522	0.481486	0
589	rs10493223	1	57706622	542	0.420216	0
590	rs2793641	1	57782761	519	0.376751	0
591	rs1341316	1	57860377	424	0.346787	0
592	rs3131753	1	57914396	425	0.337242	0
593	rs3118027	1	57965477	518	0.468521	0
594	rs11207106	1	58026291	565	0.657577	0
595	rs852801	1	58094497	432	0.318759	0
596	rs12116562	1	58143630	429	0.251812	0
597	rs7532719	1	58205343	479	0.657577	0
598	rs1188002	1	58256704	509	0.69897	0
599	rs10443242	1	58298823	468	0.677781	0
600	rs1213770	1	58343867	470	0.721246	0
601	rs11207173	1	58439964	557	0.823909	0
602	rs10493246	1	58501796	569	0.853872	0
603	rs1213642	1	58568421	546	0.69897	0
604	rs11207205	1	58597518	582	0.657577	0
605	rs12083631	1	58626425	531	1.03621	0
606	rs706417	1	58657821	497	1.21467	0
607	rs697590	1	58705862	524	0.853872	0
608	rs12740054	1	58798322	527	0.920819	0
609	rs2087798	1	58886285	514	0.619789	0
610	rs12405774	1	58964133	490	0.431798	0
611	rs942123	1	59077355	483	0.568636	0
612	rs11207324	1	59129840	462	0.886057	0
613	rs12080311	1	59225922	516	1.16115	0
614	rs12562835	1	59306291	584	0.744727	0
615	rs332229	1	59360982	564	0.677781	0
616	rs3850543	1	59426218	547	0.721246	0
617	rs11207432	1	59487861	576	0.657577	0
618	rs835435	1	59617059	486	0.823909	0
619	rs626733	1	59718938	549	0.537602	0
620	rs12071725	1	59812561	562	0.420216	0
621	rs1933213	1	59956261	568	0.585027	0
622	rs3767996	1	60054300	550	0.552842	0
623	rs10493270	1	60161262	552	0.408935	0
624	rs12137632	1	60231848	579	0.468521	0
625	rs12081664	1	60278068	513	0.443697	0
626	rs10493279	1	60368804	458	0.39794	0
627	rs11207580	1	60463738	464	0.431798	0
628	rs390331	1	60573250	490	0.431798	0
629	rs7529292	1	60648734	529	0.468521	0
630	rs4424543	1	60706212	533	0.508638	0
631	rs537110	1	60857378	545	0.537602	0
632	rs1381170	1	60934810	535	0.481486	0
633	rs11585175	1	60997925	536	0.522879	0
634	rs648787	1	61068828	521	0.481486	0
635	rs310173	1	61110074	518	0.508638	0
636	rs12142431	1	61170864	531	0.657577	0
637	rs10889204	1	61227473	513	0.677781	0
638	rs6693597	1	61355134	428	0.657577	0
639	rs12565339	1	61453539	323	0.568636	0
640	rs2806426	1	61528566	262	0.455932	0
641	rs966166	1	61625041	346	0.657577	0
642	rs6696740	1	61686855	555	0.853872	0
643	rs7541526	1	61776534	573	0.657577	0
644	rs4915593	1	61842771	519	0.657577	0
645	rs2886326	1	61883642	457	0.619789	0
646	rs17312971	1	61962129	350	0.259637	0
647	rs1286831	1	62044550	310	0.161151	0
648	rs1332636	1	62148565	307	0.0555173	0
649	rs17122873	1	62212138	334	0.0757207	0
650	rs4316389	1	62278917	476	0.309804	0
651	rs2476190	1	62351532	521	0.337242	0
652	rs2260697	1	62410894	532	0.207608	0
653	rs10789108	1	62486057	487	0.318759	0
654	rs9803815	1	62513786	474	0.769551	0
655	rs1325742	1	62539115	499	0.638272	0
656	rs12141821	1	62579369	528	0.468521	0
657	rs17123583	1	62641807	440	0.21467	0
658	rs2031373	1	62855877	342	0.0757207	0
659	rs6661162	1	63024990	350	0.05061	0
660	rs2803238	1	63132148	493	0.267606	0
661	rs11208065	1	63175511	596	1.04096	0
662	rs17124200	1	63232402	454	0.958607	0
663	rs17124399	1	63262571	435	0.823909	0
664	rs6663207	1	63303724	498	1.01773	0
665	rs1498941	1	63340244	488	0.49485	0
666	rs6692500	1	63375749	473	0.39794	0
667	rs7534540	1	63418562	455	0.356547	0
668	rs621058	1	63489346	364	0.0655015	0
669	rs4630153	1	63593573	318	0.0705811	0
670	rs11811892	1	63725026	290	0.0757207	0
671	rs7535245	1	63868682	425	0.187087	0
672	rs17125348	1	63934287	459	0.568636	0
673	rs4915919	1	63967631	447	0.585027	0
674	rs17320885	1	64029885	437	0.356547	0
675	rs636119	1	64098139	458	0.39794	0
676	rs705529	1	64154505	475	0.366532	0
677	rs1341511	1	64263481	437	0.408935	0
678	rs17126159	1	64322599	477	0.568636	0
679	rs12025819	1	64384983	471	0.207608	0
680	rs825184	1	64472190	474	0.161151	0
681	rs705574	1	64548809	511	0.39794	0
682	rs10493358	1	64585409	526	0.443697	0
683	rs305533	1	64686618	526	0.508638	0
684	rs646443	1	64767416	470	0.366532	0
685	rs4915988	1	64819082	433	0.200659	0
686	rs12742304	1	64891497	509	0.366532	0
687	rs10493363	1	64949570	543	0.677781	0
688	rs12024798	1	65026362	557	1.0655	0
689	rs12743599	1	65140630	485	0.69897	0
690	rs11208566	1	65231794	469	0.356547	0
691	rs12089641	1	65316390	453	0.420216	0
692	rs17127359	1	65365995	449	0.537602	0
693	rs1336472	1	65468518	495	0.443697	0
694	rs10493374	1	65555819	505	0.408935	0
695	rs913199	1	65643650	467	0.356547	0
696	rs1327121	1	65729925	491	0.148742	0
697	rs2154380	1	65830029	473	0.154902	0
698	rs6699885	1	65932376	480	0.420216	0
699	rs4655800	1	65984279	492	0.420216	0
700	rs12046844	1	66010967	369	0.0555173	0
701	rs6684621	1	66088038	320	0.0655015	0
702	rs12568672	1	66184018	424	0.30103	0
703	rs1354064	1	66276307	391	0.283997	0
704	rs10889604	1	66359817	410	0.221849	0
705	rs544361	1	66456040	457	0.431798	0
706	rs599381	1	66533148	454	0.552842	0
707	rs1321177	1	66587659	445	0.366532	0
708	rs11208847	1	66638629	419	0.207608	0
709	rs783322	1	66714218	446	0.318759	0
710	rs2121047	1	66742542	474	0.387216	0
711	rs4655616	1	66775353	466	0.346787	0
712	rs1159851	1	66812831	442	0.318759	0
713	rs7526812	1	66881923	441	0.346787	0
714	rs16844	1	66933472	441	0.30103	0
715	rs472181	1	66998619	352	0.267606	0
716	rs1498349	1	67066651	311	0.167491	0
717	rs12081097	1	67230960	395	0.39794	0
718	rs6701163	1	67316472	486	0.721246	0
719	rs6687620	1	67421048	417	0.408935	0
720	rs11209026	1	67478546	418	0.69897	0
721	rs3790567	1	67594965	528	0.920819	0
722	rs6700849	1	67710339	486	0.769551	0
723	rs11209101	1	67762279	509	1.18709	0
724	rs10889708	1	67801492	439	1.17393	0
725	rs11577377	1	67833351	392	0.920819	0
726	rs687328	1	67883383	446	1.03621	0
727	rs7546055	1	67931539	518	1	0
728	rs577305	1	68011443	536	0.823909	0
729	rs11209162	1	68064471	542	0.920819	0
730	rs11209178	1	68174505	532	1.08092	0
731	rs9326078	1	68224976	503	0.920819	0
732	rs1430752	1	68297210	489	0.769551	0
733	rs11209216	1	68344019	471	0.69897	0
734	rs3736935	1	68360694	439	0.619789	0
735	rs891529	1	68386710	492	1.0655	0
736	rs2566755	1	68407978	503	0.853872	0
737	rs2566775	1	68451858	486	0.619789	0
738	rs11812081	1	68494329	439	0.537602	0
739	rs12139131	1	68570290	459	0.468521	0
740	rs3125880	1	68648760	524	0.886057	0
741	rs1924546	1	68703072	441	0.60206	0
742	rs912498	1	68776344	322	0.259637	0
743	rs2206779	1	68891293	401	0.420216	0
744	rs11809003	1	69027384	440	0.69897	0
745	rs12068594	1	69187793	500	0.823909	0
746	rs11805442	1	69318611	479	0.508638	0
747	rs2250760	1	69421243	422	0.229148	0
748	rs6663983	1	69523783	462	0.376751	0
749	rs11209457	1	69667437	417	0.537602	0
750	rs1341788	1	69792399	303	0.29243	0
751	rs12025135	1	69911053	270	0.207608	0
752	rs1361493	1	70004123	351	0.236572	0
753	rs17097465	1	70171770	371	0.327902	0
754	rs631167	1	70294502	317	0.173925	0
755	rs1412867	1	70483824	346	0.09691	0
756	rs7549628	1	70643687	395	0.318759	0
757	rs9988559	1	70718472	416	0.229148	0
758	rs629807	1	70763543	400	0.0268721	0
759	rs12117246	1	70808092	438	0.107905	0
760	rs11209658	1	70876404	504	0.408935	0
761	rs2820549	1	70933429	363	0.29243	0
762	rs2260454	1	71028029	356	0.251812	0
763	rs6664305	1	71094328	525	0.619789	0
764	rs12123324	1	71147863	559	0.79588	0
765	rs2744902	1	71280129	498	0.721246	0
766	rs2796188	1	71467449	396	0.443697	0
767	rs17091131	1	71588003	259	0.0757207	0
768	rs12131309	1	71690707	273	0.161151	0
769	rs357205	1	71794580	396	0.431798	0
770	rs12030511	1	71881386	337	0.229148	0
771	rs1491198	1	72015178	286	0.05061	0
772	rs17091873	1	72109501	321	0.107905	0
773	rs10493489	1	72211054	264	0.113509	0
774	rs2821278	1	72282271	203	0.0315171	0
775	rs2821250	1	72342962	192	0.0757207	0
776	rs10159193	1	72468843	223	0.0132283	0
777	rs12120564	1	72616534	309	0.161151	0
778	rs782235	1	72755539	248	0.0757207	0
779	rs4553129	1	72908134	251	0.187087	0
780	rs11210078	1	73106714	266	0.167491	0
781	rs6674404	1	73404220	206	0.05061	0
782	rs11210235	1	73650782	233	0.173925	0
783	rs7538462	1	73779951	277	0.318759	0
784	rs12217077	1	73901798	309	0.408935	0
785	rs12058491	1	73974652	297	0.346787	0
786	rs10890079	1	74058996	300	0.19382	0
787	rs2792072	1	74157851	344	0.251812	0
788	rs10493535	1	74241121	373	0.366532	0
789	rs11210443	1	74477101	260	0.136677	0
790	rs12120640	1	74594425	261	0.107905	0
791	rs1881029	1	74674028	325	0.229148	0
792	rs274606	1	74734127	428	0.721246	0
793	rs3845348	1	74778664	415	0.522879	0
794	rs6671066	1	74875616	279	0.091515	0
795	rs3753190	1	74947850	258	0.05061	0
796	rs12738201	1	75048337	280	0.0132283	0
797	rs277344	1	75092849	362	0.173925	0
798	rs795576	1	75246566	351	0.207608	0
799	rs1405311	1	75447635	292	0.0315171	0
800	rs1249667	1	75552576	339	0.091515	0
801	rs2040079	1	75679009	363	0.167491	0
802	rs12048595	1	75800175	349	0.142668	0
803	rs1391520	1	75947340	346	0.05061	0
804	rs5745325	1	76042048	301	0.0457575	0
805	rs1251588	1	76193333	350	0.00877392	0
806	rs6672844	1	76259472	423	0.244125	0
807	rs1251474	1	76303470	431	0.468521	0
808	rs11162084	1	76361690	437	0.69897	0
809	rs12057667	1	76385317	408	0.721246	0
810	rs2783985	1	76447471	522	0.721246	0
811	rs1360878	1	76521676	552	0.920819	0
812	rs12069012	1	76582551	528	0.677781	0
813	rs10782620	1	76637939	467	0.267606	0
814	rs12075814	1	76717927	428	0.130768	0
815	rs12733869	1	76761728	399	0.136677	0
816	rs315029	1	76814993	437	0.207608	0
817	rs12562880	1	76865560	467	0.30103	0
818	rs6665401	1	76911311	422	0.267606	0
819	rs724999	1	76961614	433	0.39794	0
820	rs11578253	1	77037648	480	0.823909	0
821	rs9728378	1	77148259	477	0.585027	0
822	rs199669	1	77313249	440	0.346787	0
823	rs839823	1	77437379	387	0.318759	0
824	rs2799549	1	77500486	458	0.387216	0
825	rs1616948	1	77540604	439	0.221849	0
826	rs1377733	1	77592331	384	0.148742	0
827	rs3896706	1	77628828	405	0.356547	0
828	rs10493606	1	77659087	400	0.229148	0
829	rs1909203	1	77725257	440	0.455932	0
830	rs2172727	1	77789105	355	0.221849	0
831	rs12142671	1	77956913	247	0.267606	0
832	rs12411130	1	78275108	338	0.207608	0
833	rs672391	1	78381899	395	0.05061	0
834	rs646971	1	78469409	338	0.309804	0
835	rs2352037	1	78563328	221	0.119186	0
836	rs632184	1	78681225	276	0.0132283	0
837	rs984107	1	78829375	463	0.154902	0
838	rs6695058	1	78919497	498	0.229148	0
839	rs1937026	1	78996075	440	0.130768	0
840	rs4650380	1	79072267	360	0.0315171	0
841	rs1968956	1	79131415	268	0.0315171	0
842	rs11807346	1	79190778	194	0.091515	0
843	rs1332819	1	79280416	222	0.0315171	0
844	rs11811339	1	79353180	258	0.00436481	0
845	rs10489653	1	79445589	236	0.0132283	0
846	rs11162695	1	79607924	288	0.154902	0
847	rs11801785	1	79698992	337	0.244125	0
848	rs2201453	1	79812941	290	0.119186	0
849	rs4650425	1	79890222	280	0.00877392	0
850	rs6699172	1	79968826	261	0.0409586	0
851	rs1916849	1	80040195	232	0.0177288	0
852	rs12037755	1	80089390	348	0.19382	0
853	rs1837186	1	80219098	372	0.200659	0
854	rs951405	1	80293967	173	0.21467	0
855	rs12119851	1	80362546	189	0.161151	0
856	rs2211434	1	80474715	291	0.0555173	0
857	rs2389011	1	80555394	246	0.154902	0
858	rs10518644	1	80652485	241	0.154902	0
859	rs1593679	1	80749748	185	0.00436481	0
860	rs17098712	1	80821606	215	0.0315171	0
861	rs7542755	1	80903368	262	0.119186	0
862	rs12034143	1	80958448	288	0.130768	0
863	rs2210989	1	81012832	254	0.142668	0
864	rs12064002	1	81118208	211	0.180456	0
865	rs1415936	1	81171027	324	0.455932	0
866	rs1030414	1	81241030	313	0.443697	0
867	rs524855	1	81327217	241	0.091515	0
868	rs1195685	1	81390559	178	0.0604807	0
869	rs2972002	1	81451598	169	0.05061	0
870	rs1327609	1	81528032	207	0.091515	0
871	rs11810643	1	81589073	158	0.0268721	0
872	rs4650540	1	81646426	115	0.05061	0
873	rs12047662	1	81708254	195	0.00877392	0
874	rs17454564	1	81768591	241	0.161151	0
875	rs1324377	1	81823630	265	0.356547	0
876	rs10493699	1	81865690	307	0.455932	0
877	rs485240	1	81942285	260	0.102373	0
878	rs12726534	1	82005345	187	0.113509	0
879	rs10518663	1	82063127	152	0.161151	0
880	rs284227	1	82152034	131	0.283997	0
881	rs4970642	1	82238319	176	0.136677	0
882	rs7550019	1	82339967	248	0.136677	0
883	rs10747391	1	82469090	306	0.251812	0
884	rs12408229	1	82578154	313	0.468521	0
885	rs1281598	1	82655898	291	0.318759	0
886	rs978593	1	82743574	249	0.107905	0
887	rs10493719	1	82836300	235	0.0705811	0
888	rs1577991	1	82883856	236	0.09691	0
889	rs12032817	1	82949953	247	0.0315171	0
890	rs6685504	1	83035635	282	0.119186	0
891	rs1327112	1	83109078	262	0.142668	0
892	rs6702898	1	83238413	236	0.091515	0
893	rs6676907	1	83320929	202	0.119186	0
894	rs3901605	1	83475800	148	0.0409586	0
895	rs11163752	1	83707028	235	0.0268721	0
896	rs10499825	1	83782137	304	0.136677	0
897	rs6661191	1	83829761	350	0.376751	0
898	rs12141980	1	83894369	371	0.207608	0
899	rs4630147	1	83960945	379	0.251812	0
900	rs12093748	1	84007660	356	0.366532	0
901	rs2179763	1	84068449	306	0.00877392	0
902	rs663136	1	84209899	281	0.00436481	0
903	rs12057561	1	84357482	230	0.0177288	0
904	rs17131371	1	84491833	306	0.236572	0
905	rs316672	1	84516537	346	0.552842	0
906	rs315535	1	84592997	354	0.318759	0
907	rs646681	1	84638996	349	0.30103	0
908	rs312402	1	84730470	311	0.173925	0
909	rs17366686	1	84827062	298	0.408935	0
910	rs2994939	1	84887125	330	0.431798	0
911	rs12027987	1	84979362	370	0.408935	0
912	rs846845	1	85006577	340	1.00877	0
913	rs10782529	1	85040831	315	0.744727	0
914	rs7367598	1	85083286	313	0.39794	0
915	rs999915	1	85111666	336	0.376751	0
916	rs17117919	1	85180451	297	0.229148	0
917	rs12034421	1	85300594	255	0.309804	0
918	rs4556376	1	85356634	265	0.229148	0
919	rs817413	1	85398443	250	0.102373	0
920	rs6660237	1	85468592	238	0.180456	0
921	rs11555520	1	85516040	331	0.468521	0
922	rs233044	1	85601428	347	0.318759	0
923	rs6576770	1	85687097	326	0.431798	0
924	rs10493766	1	85718248	290	0.619789	0
925	rs1524004	1	85783645	304	0.387216	0
926	rs2389969	1	85841741	391	0.49485	0
927	rs1775991	1	85935900	341	0.30103	0
928	rs17128354	1	86038400	312	0.05061	0
929	rs10873731	1	86112399	335	0.05061	0
930	rs593146	1	86212031	307	0.0268721	0
931	rs551219	1	86292309	296	0.102373	0
932	rs11161741	1	86351621	360	0.0757207	0
933	rs12080986	1	86393748	319	0.161151	0
934	rs1336050	1	86461066	236	0.221849	0
935	rs10158226	1	86533525	223	0.200659	0
936	rs3737672	1	86669129	339	0.443697	0
937	rs1358826	1	86708835	388	0.744727	0
938	rs1321681	1	86777990	415	0.79588	0
939	rs10489890	1	86984528	438	0.657577	0
940	rs17129605	1	87101899	401	0.366532	0
941	rs1778013	1	87327200	491	0.420216	0
942	rs12092928	1	87401422	492	0.408935	0
943	rs6576874	1	87447624	496	0.60206	0
944	rs12035326	1	87512518	512	0.958607	0
945	rs10747343	1	87555040	524	0.568636	0
946	rs12094766	1	87609143	449	0.267606	0
947	rs2095616	1	87665377	442	0.337242	0
948	rs17130035	1	87759065	462	0.508638	0
949	rs17130067	1	87838327	406	0.337242	0
950	rs12118092	1	87885852	482	0.508638	0
951	rs12121005	1	87951905	465	0.721246	0
952	rs7531812	1	88014625	399	0.657577	0
953	rs2491311	1	88098295	357	0.49485	0
954	rs2503257	1	88170071	368	0.275724	0
955	rs4656000	1	88286988	399	0.236572	0
956	rs2390439	1	88393935	384	0.236572	0
957	rs6677358	1	88460837	359	0.244125	0
958	rs127384	1	88563548	383	0.283997	0
959	rs6428653	1	88702682	383	0.251812	0
960	rs10923100	1	88798085	372	0.167491	0
961	rs10493817	1	88899475	335	0.0555173	0
962	rs786916	1	89063445	311	0.0315171	0
963	rs10801696	1	89179129	401	0.30103	0
964	rs7555039	1	89258625	439	0.267606	0
965	rs12408856	1	89328188	370	0.180456	0
966	rs628709	1	89445784	353	0.327902	0
967	rs6428524	1	89552361	364	0.318759	0
968	rs928656	1	89632356	336	0.187087	0
969	rs424350	1	89779132	350	0.142668	0
970	rs1215547	1	89845476	388	0.187087	0
971	rs10801771	1	89946286	362	0.318759	0
972	rs17099936	1	90036905	366	0.346787	0
973	rs17498135	1	90121935	375	0.229148	0
974	rs17446795	1	90183270	363	0.0705811	0
975	rs2390864	1	90306636	361	0.130768	0
976	rs10493835	1	90350248	378	0.346787	0
977	rs11580678	1	90397716	389	0.431798	0
978	rs10754298	1	90440693	397	0.39794	0
979	rs10922836	1	90589167	423	0.431798	0
980	rs11580050	1	90666965	400	0.346787	0
981	rs553314	1	90739894	342	0.275724	0
982	rs4276902	1	90858486	346	0.167491	0
983	rs10493843	1	90920945	339	0.0315171	0
984	rs3856226	1	91017697	367	0.119186	0
985	rs358694	1	91174663	362	0.0409586	0
986	rs716988	1	91316316	360	0.0268721	0
987	rs17131325	1	91392725	394	0.431798	0
988	rs635894	1	91440505	404	0.408935	0
989	rs7528478	1	91673275	366	0.200659	0
990	rs11164872	1	91750919	391	0.318759	0
991	rs11164955	1	91804767	386	0.259637	0
992	rs4658241	1	91838898	380	0.366532	0
993	rs17131513	1	91881849	390	0.537602	0
994	rs1555887	1	91933545	405	0.408935	0
995	rs2306887	1	91972806	396	0.39794	0
996	rs284198	1	92010755	377	0.221849	0
997	rs11165578	1	92070475	388	0.130768	0
998	rs7550034	1	92137164	370	0.346787	0
999	rs1014415	1	92274648	373	0.356547	0
1000	rs12071088	1	92372827	338	0.0705811	0
1001	rs2391157	1	92655142	329	0.0457575	0
1002	rs10747446	1	92880990	362	0.0177288	0
1003	rs2774941	1	93088481	349	0.0409586	0
1004	rs10493864	1	93243302	377	0.0809219	0
1005	rs2815424	1	93325811	328	0	0
1006	rs7519163	1	93566439	285	0.102373	0
1007	rs237425	1	93784875	416	0.207608	0
1008	rs2102629	1	93944709	339	0.619789	0
1009	rs2747038	1	94007455	384	0.0757207	0
1010	rs6541406	1	94129240	386	0.0362122	0
1011	rs4147864	1	94239826	329	0.327902	0
1012	rs11809593	1	94254539	311	0.443697	0
1013	rs544830	1	94285481	362	0.39794	0
1014	rs3112831	1	94316822	327	0.244125	0
1015	rs3789439	1	94352014	330	0.180456	0
1016	rs12742802	1	94402231	386	0.0555173	0
1017	rs1330855	1	94533473	415	0.0315171	0
1018	rs724829	1	94678793	468	0.0222764	0
1019	rs1343483	1	94825896	424	0.0757207	0
1020	rs4847322	1	94879096	358	0.107905	0
1021	rs11165206	1	94907983	352	0.167491	0
1022	rs7522944	1	94923597	365	0.443697	0
1023	rs3933012	1	94968020	376	0.229148	0
1024	rs6541369	1	95013210	401	0.0177288	0
1025	rs859106	1	95088275	394	0.107905	0
1026	rs17112700	1	95130910	383	0.431798	0
1027	rs17407964	1	95197257	422	0.431798	0
1028	rs6671842	1	95297091	383	0.318759	0
1029	rs11165321	1	95392331	353	0.21467	0
1030	rs10783001	1	95491529	401	0.187087	0
1031	rs10874914	1	95571273	422	0.267606	0
1032	rs7526471	1	95670012	403	0.161151	0
1033	rs6593669	1	95807070	359	0.00877392	0
1034	rs1995802	1	95912608	327	0.0409586	0
1035	rs4575127	1	95958501	337	0.0409586	0
1036	rs4472800	1	96053044	294	0.0315171	0
1037	rs12742524	1	96101257	285	0.0705811	0
1038	rs9324359	1	96176768	299	0.119186	0
1039	rs589482	1	96259555	327	0.136677	0
1040	rs1146543	1	96335934	336	0.0555173	0
1041	rs12730665	1	96456230	354	0.0132283	0
1042	rs1304065	1	96623737	358	0.0315171	0
1043	rs17115291	1	96683723	332	0.0177288	0
1044	rs11165671	1	96796031	315	0.0315171	0
1045	rs12563540	1	96971943	328	0.0177288	0
1046	rs4950016	1	97158232	422	0.130768	0
1047	rs11804383	1	97284071	391	0.0861861	0
1048	rs828054	1	97382614	257	0.0268721	0
1049	rs17116602	1	97476140	202	0.148742	0
1050	rs11588048	1	97584162	201	0.229148	0
1051	rs4949952	1	97658759	208	0.221849	0
1052	rs17116806	1	97745840	192	0.275724	0
1053	rs11806109	1	97826518	208	0.229148	0
1054	rs6683957	1	97973307	204	0.229148	0
1055	rs9661407	1	98140455	191	0.0132283	0
1056	rs1782812	1	98320090	257	0.167491	0
1057	rs1507066	1	98395213	338	0.236572	0
1058	rs17118102	1	98512944	397	0.275724	0
1059	rs10493901	1	98606043	391	0.251812	0
1060	rs1434370	1	98691022	280	0.142668	0
1061	rs10783095	1	98838505	226	0.09691	0
1062	rs9659524	1	98959576	235	0.0809219	0
1063	rs1817482	1	99076406	270	0.0457575	0
1064	rs977995	1	99153632	303	0.0809219	0
1065	rs11166152	1	99229849	279	0.0809219	0
1066	rs6577339	1	99318745	236	0.0555173	0
1067	rs12075686	1	99380883	267	0.091515	0
1068	rs17393986	1	99439650	348	0.19382	0
1069	rs712915	1	99483976	283	0.0132283	0
1070	rs2148154	1	99556479	278	0.00436481	0
1071	rs17120312	1	99645560	299	0.09691	0
1072	rs2027358	1	99743087	281	0.05061	0
1073	rs2893418	1	99824256	352	0.180456	0
1074	rs835002	1	99879995	375	0.337242	0
1075	rs1538364	1	99937135	296	0.09691	0
1076	rs931520	1	100022785	286	0.0177288	0
1077	rs482825	1	100111366	216	0.0222764	0
1078	rs1541044	1	100183875	152	0.091515	0
1079	rs2810422	1	100351915	236	0.0457575	0
1080	rs6701366	1	100493558	369	0.091515	0
1081	rs11166442	1	100596966	413	0.173925	0
1082	rs3767832	1	100715688	412	0.200659	0
1083	rs2518415	1	100771284	406	0.267606	0
1084	rs7415343	1	100849911	411	0.161151	0
1085	rs6680254	1	100953985	352	0.124939	0
1086	rs11586136	1	101008725	329	0.229148	0
1087	rs10493940	1	101150433	312	0.0555173	0
1088	rs10875350	1	101359407	289	0.00877392	0
1089	rs12090198	1	101417486	341	0.09691	0
1090	rs12044675	1	101488234	342	0.259637	0
1091	rs10493945	1	101538513	362	0.60206	0
1092	rs6659938	1	101615037	352	0.585027	0
1093	rs12401392	1	101668533	344	0.443697	0
1094	rs1777879	1	101717759	355	0.309804	0
1095	rs1201780	1	101777616	290	0.0132283	0
1096	rs1157406	1	101817085	289	0.0268721	0
1097	rs12073597	1	101888098	299	0.05061	0
1098	rs10493963	1	101994671	197	0.0315171	0
1099	rs724480	1	102047778	155	0.119186	0
1100	rs17125608	1	102099731	182	0.148742	0
1101	rs755181	1	102176835	214	0.0757207	0
1102	rs4908211	1	102269164	194	0.0757207	0
1103	rs2022858	1	102381165	171	0.0315171	0
1104	rs2096129	1	102461402	164	0.0555173	0
1105	rs1935274	1	102563892	165	0.187087	0
1106	rs4626906	1	102608173	162	0.236572	0
1107	rs12127734	1	102738259	190	0.0861861	0
1108	rs1878510	1	102844100	176	0.0315171	0
1109	rs1376359	1	102975695	200	0.0222764	0
1110	rs9659030	1	103114980	106	0.251812	0
1111	rs1120519	1	103174772	76	0.337242	0
1112	rs2615977	1	103224980	142	0.148742	0
1113	rs10493986	1	103342715	172	0.09691	0
1114	rs6577363	1	103413755	205	0	0
1115	rs4617426	1	103503288	194	0.124939	0
1116	rs17467099	1	103925054	210	0.552842	0
1117	rs7531107	1	104237852	199	0.886057	0
1118	rs519975	1	104338031	279	0.721246	0
1119	rs12067399	1	104456137	325	0.522879	0
1120	rs11185393	1	104553524	283	0.677781	0
1121	rs12144221	1	104627099	265	0.886057	0
1122	rs10785866	1	104688782	207	1.05061	0
1123	rs2132960	1	104761059	203	0.886057	0
1124	rs10458520	1	104827793	236	0.537602	0
1125	rs12172730	1	104913058	225	0.468521	0
1126	rs17021840	1	105028523	290	0.638272	0
1127	rs10736037	1	105086792	212	0.920819	0
1128	rs11184323	1	105201736	198	0.958607	0
1129	rs10881227	1	105296239	178	1.03621	0
1130	rs1584633	1	105413865	151	1.23657	0
1131	rs2820359	1	105488557	195	1.08619	0
1132	rs11184474	1	105542852	163	1.14874	0
1133	rs2491602	1	105689702	205	1.01323	0
1134	rs12144942	1	105801922	186	0.853872	0
1135	rs17016038	1	105857786	88	1.07058	0
1136	rs10157964	1	105954183	86	1.14874	0
1137	rs1729338	1	106035393	189	0.958607	0
1138	rs1344875	1	106204496	198	0.823909	0
1139	rs498428	1	106371568	146	0.958607	0
1140	rs1562824	1	106492804	194	0.769551	0
1141	rs12568304	1	106593945	226	0.677781	0
1142	rs7538613	1	106684349	216	0.638272	0
1143	rs7532594	1	106761067	174	0.552842	0
1144	rs12022819	1	106871651	184	0.443697	0
1145	rs4388724	1	106983688	242	0.420216	0
1146	rs9887893	1	107081412	234	0.638272	0
1147	rs2049064	1	107145845	207	0.657577	0
1148	rs4304614	1	107256813	219	0.638272	0
1149	rs9435436	1	107352903	305	0.387216	0
1150	rs6664810	1	107441272	282	0.366532	0
1151	rs4385741	1	107525842	298	0.39794	0
1152	rs3125673	1	107623708	393	0.19382	0
1153	rs7555385	1	107691171	318	0.180456	0
1154	rs11185112	1	107765797	302	0.327902	0
1155	rs10881468	1	107812162	380	0.283997	0
1156	rs11185124	1	107845604	338	0.0132283	0
1157	rs12092096	1	107891109	339	0.0409586	0
1158	rs9804074	1	107950209	310	0.585027	0
1159	rs7541272	1	108012528	224	0.958607	0
1160	rs4915067	1	108050302	245	0.60206	0
1161	rs6686061	1	108117712	308	0.180456	0
1162	rs7537000	1	108177825	344	0.244125	0
1163	rs345308	1	108261130	330	0.21467	0
1164	rs3747945	1	108337835	371	0.107905	0
1165	rs4423038	1	108388981	371	0.366532	0
1166	rs640874	1	108451881	326	0.275724	0
1167	rs12410160	1	108494184	322	0.508638	0
1168	rs2336016	1	108655689	282	0.568636	0
1169	rs6695024	1	108893546	305	0.221849	0
1170	rs1333124	1	109059673	313	0.327902	0
1171	rs17555648	1	109157885	256	0.638272	0
1172	rs7519409	1	109201183	250	0.721246	0
1173	rs338466	1	109287719	348	0.443697	0
1174	rs649539	1	109507916	374	0.119186	0
1175	rs3120625	1	109570412	253	0.107905	0
1176	rs657420	1	109627659	271	0.0315171	0
1177	rs1278839	1	109827101	312	0.0861861	0
1178	rs2301230	1	109937981	310	0	0
1179	rs638820	1	110011429	291	0.0409586	0
1180	rs7542853	1	110106932	247	0.05061	0
1181	rs2938616	1	110165798	243	0.0177288	0
1182	rs432346	1	110233987	281	0.00436481	0
1183	rs11102035	1	110289146	364	0.0315171	0
1184	rs6694295	1	110395230	309	0.0409586	0
1185	rs682202	1	110462049	270	0.142668	0
1186	rs2784140	1	110539819	238	0.60206	0
1187	rs4838981	1	110635782	310	0.346787	0
1188	rs12126959	1	110737906	349	0.102373	0
1189	rs11102110	1	110804724	264	0.187087	0
1190	rs815325	1	110840492	252	0.0705811	0
1191	rs2246702	1	110888973	315	0.19382	0
1192	rs1890675	1	110936621	314	0.431798	0
1193	rs2797533	1	110988307	392	0.102373	0
1194	rs1281654	1	111061483	364	0.113509	0
1195	rs520056	1	111132054	374	0.0132283	0
1196	rs12026259	1	111205316	329	0.167491	0
1197	rs1774766	1	111268125	351	0.229148	0
1198	rs12735344	1	111361371	348	0.275724	0
1199	rs12745827	1	111501524	347	0.0757207	0
1200	rs2147790	1	111572114	367	0.318759	0
1201	rs7512322	1	111620073	401	0.113509	0
1202	rs10494133	1	111656211	377	0.09691	0
1203	rs3738306	1	111691625	408	0.309804	0
1204	rs4839130	1	111726872	392	0.207608	0
1205	rs1264894	1	111771242	335	0.0809219	0
1206	rs17027880	1	111857051	344	0.0177288	0
1207	rs2364815	1	111907770	346	0.136677	0
1208	rs7548973	1	111943288	362	0.221849	0
1209	rs11802398	1	112031108	364	0.0861861	0
1210	rs563002	1	112118658	252	0.638272	0
1211	rs641724	1	112158199	261	0.420216	0
1212	rs639622	1	112211956	291	0.283997	0
1213	rs2120436	1	112252970	306	0.161151	0
1214	rs17675964	1	112277546	298	0.154902	0
1215	rs11102362	1	112298224	260	0.346787	0
1216	rs10745323	1	112345127	258	0.259637	0
1217	rs269115	1	112378495	237	0.366532	0
1218	rs103521	1	112424699	355	0.376751	0
1219	rs155668	1	112508695	403	0.244125	0
1220	rs12033004	1	112581191	366	0.259637	0
1221	rs17029953	1	112623983	411	0.356547	0
1222	rs1343275	1	112699113	387	0.275724	0
1223	rs2492506	1	112742467	363	0.0268721	0
1224	rs3790609	1	112858513	335	0.0177288	0
1225	rs4450019	1	113065234	325	0.136677	0
1226	rs11102555	1	113202513	332	0.102373	0
1227	rs12129863	1	113378010	324	0.0132283	0
1228	rs1216870	1	113518993	298	0.136677	0
1229	rs773609	1	113612487	332	0.244125	0
1230	rs1418609	1	113666397	358	0.00436481	0
1231	rs12022213	1	113785177	356	0.327902	0
1232	rs1743594	1	113993517	261	0.585027	0
1233	rs12566340	1	114221851	290	0.244125	0
1234	rs7364	1	114326184	333	0.200659	0
1235	rs3006993	1	114371967	245	0.39794	0
1236	rs2432	1	114433503	207	0.481486	0
1237	rs479359	1	114464393	155	0.677781	0
1238	rs17534892	1	114483551	223	0.69897	0
1239	rs1158366	1	114536765	295	0.318759	0
1240	rs7541732	1	114615104	293	0.318759	0
1241	rs662353	1	114687164	308	0.119186	0
1242	rs1877455	1	114900615	257	0.207608	0
1243	rs6692870	1	115065314	241	0.142668	0
1244	rs10494167	1	115158916	230	0.180456	0
1245	rs1321108	1	115373888	236	0.21467	0
1246	rs1286366	1	115419379	252	0.154902	0
1247	rs17479660	1	115456881	219	0.142668	0
1248	rs1286233	1	115502286	187	0.0222764	0
1249	rs1146179	1	115560916	184	0.0604807	0
1250	rs2068797	1	115622608	205	0.0655015	0
1251	rs10858072	1	115648915	212	0.154902	0
1252	rs3811014	1	115684026	220	0.0705811	0
1253	rs2334915	1	115802203	178	0.0222764	0
1254	rs4839463	1	115972228	194	0.00436481	0
1255	rs12134884	1	116011380	227	0.180456	0
1256	rs6673301	1	116042734	222	0.327902	0
1257	rs10754355	1	116093971	220	0.19382	0
1258	rs7523715	1	116141783	240	0.180456	0
1259	rs6656298	1	116234003	238	0.387216	0
1260	rs1775698	1	116339473	241	0.356547	0
1261	rs10802162	1	116492643	251	0.091515	0
1262	rs2184483	1	116597047	234	0.05061	0
1263	rs10924068	1	116697916	226	0.0809219	0
1264	rs6661803	1	116818169	218	0.0705811	0
1265	rs599563	1	117014117	190	0.107905	0
1266	rs12408586	1	117084250	240	0.00877392	0
1267	rs2478769	1	117227965	272	0.0604807	0
1268	rs17036591	1	117274942	242	0.167491	0
1269	rs6687760	1	117315857	228	0.200659	0
1270	rs17587765	1	117372602	228	0.0362122	0
1271	rs12138726	1	117431183	237	0.0409586	0
1272	rs4659167	1	117523068	231	0.0222764	0
1273	rs1418451	1	117598455	244	0.00877392	0
1274	rs17257441	1	117655802	258	0.130768	0
1275	rs2211129	1	117816430	234	0.318759	0
1276	rs6661142	1	117907599	191	0.229148	0
1277	rs1808809	1	117953458	174	0.091515	0
1278	rs7518241	1	118023717	209	0.102373	0
1279	rs319486	1	118085413	202	0.124939	0
1280	rs6681593	1	118179311	167	0.619789	0
1281	rs12124243	1	118400473	136	0.744727	0
1282	rs11588400	1	118632470	196	0.318759	0
1283	rs4375253	1	118666491	197	0.39794	0
1284	rs12093200	1	118767590	172	0.744727	0
1285	rs1213989	1	118849704	202	0.657577	0
1286	rs12743314	1	118946232	215	0.552842	0
1287	rs17022302	1	119057028	193	0.420216	0
1288	rs726637	1	119112715	198	0.19382	0
1289	rs6655966	1	119235041	175	0.318759	0
1290	rs1361906	1	119286167	196	0.142668	0
1291	rs17023118	1	119381509	181	0	0
1292	rs1341583	1	119478773	159	0.124939	0
1293	rs1341797	1	119596656	167	0.161151	0
1294	rs838519	1	119661197	172	0.124939	0
1295	rs3765952	1	119719096	143	0.0362122	0
1296	rs1361528	1	119801638	111	0.0177288	0
1297	rs17023979	1	119909006	117	0.0177288	0
1298	rs454510	1	119996565	146	0	0
1299	rs12070041	1	120082077	132	0.0362122	0
1300	rs12076466	1	120123577	120	0.0132283	0
1301	rs7511654	1	120196235	137	0.136677	0
1302	rs4659248	1	120276422	137	0.05061	0
1303	rs11249395	1	121013322	94	0.60206	0
1304	rs4636400	1	144155913	666	0.823909	0
1305	rs17352281	1	144270181	716	0.552842	0
1306	rs6656361	1	144943150	818	0.69897	0
1307	rs750467	1	145056382	846	0.79588	0
1308	rs17159924	1	145137668	845	1.1549	0
1309	rs2354432	1	145159853	830	1.3098	0
1310	rs7517324	1	145228688	932	1.09691	0
1311	rs4950322	1	145321460	926	0.920819	0
1312	rs17160264	1	145436336	780	0.552842	0
1313	rs11240079	1	145486723	714	0.468521	0
1314	rs12129752	1	145565911	891	0.79588	0
1315	rs10494245	1	145637476	897	0.619789	0
1316	rs1891498	1	145693415	825	0.346787	0
1317	rs11240129	1	145749132	816	0.408935	0
1318	rs7541950	1	145842605	845	0.619789	0
1319	rs3009468	1	146292078	330	0.229148	0
1320	rs626785	1	148148524	274	0.0705811	0
1321	rs11205321	1	148292831	859	0.443697	0
1322	rs11205347	1	148476744	794	0.619789	0
1323	rs11580810	1	148674347	800	0.552842	0
1324	rs4971044	1	148806595	785	0.721246	0
1325	rs10888390	1	148994163	735	0.920819	0
1326	rs2305814	1	149225601	831	0.79588	0
1327	rs7523731	1	149340799	922	0.721246	0
1328	rs4971030	1	149547619	854	0.638272	0
1329	rs2274533	1	149662406	918	0.958607	0
1330	rs6587718	1	149802394	961	1.11919	0
1331	rs1308135	1	149934342	894	0.721246	0
1332	rs1521177	1	150048754	670	0.443697	0
1333	rs6587628	1	150116696	821	0.431798	0
1334	rs2999551	1	150274933	849	0.568636	0
1335	rs10788826	1	150428359	899	0.823909	0
1336	rs3126085	1	150567441	983	0.958607	0
1337	rs13374305	1	150665902	1052	0.853872	0
1338	rs7548813	1	150745060	1051	0.853872	0
1339	rs12046030	1	150813513	1028	1	0
1340	rs1412541	1	150944839	953	0.721246	0
1341	rs1034109	1	151026302	914	0.481486	0
1342	rs16834728	1	151119761	867	0.49485	0
1343	rs11586024	1	151208557	720	0.236572	0
1344	rs12046394	1	151291258	793	0.443697	0
1345	rs493631	1	151409672	829	0.823909	0
1346	rs10788861	1	151452018	903	0.552842	0
1347	rs9887773	1	151491738	955	0.431798	0
1348	rs2987769	1	151573391	777	0.366532	0
1349	rs12047833	1	151643610	654	0.154902	0
1350	rs3806234	1	151897695	754	0.267606	0
1351	rs10908474	1	152020349	914	0.657577	0
1352	rs11264743	1	152208138	995	0.823909	0
1353	rs11265310	1	152463750	875	0.537602	0
1354	rs9660850	1	152583905	760	0.408935	0
1355	rs4240872	1	152702819	781	0.522879	0
1356	rs3766924	1	152838450	893	0.677781	0
1357	rs7543897	1	152945610	923	0.443697	0
1358	rs6682000	1	152977850	912	0.468521	0
1359	rs12135902	1	153022728	980	0.69897	0
1360	rs1106236	1	153053760	765	0.21467	0
1361	rs1218577	1	153077307	682	0.124939	0
1362	rs4578216	1	153167345	592	0.283997	0
1363	rs11264305	1	153300196	516	0.318759	0
1364	rs9628662	1	153472965	740	0.677781	0
1365	rs12070752	1	153855744	823	1.01773	0
1366	rs822508	1	154117182	772	0.744727	0
1367	rs3738593	1	154312597	750	0.337242	0
1368	rs2072499	1	154436234	732	0.346787	0
1369	rs10908502	1	154566706	841	0.408935	0
1370	rs12401436	1	154649094	699	0.091515	0
1371	rs947661	1	154761540	687	0.00436481	0
1372	rs4553183	1	154852815	706	0.0177288	0
1373	rs4384231	1	154926935	739	0.102373	0
1374	rs3765787	1	155021089	761	0.309804	0
1375	rs2644623	1	155128750	746	0.236572	0
1376	rs822570	1	155274126	857	0.229148	0
1377	rs1183449	1	155350441	820	0.207608	0
1378	rs7511847	1	155454060	816	0.337242	0
1379	rs12124182	1	155503985	864	0.327902	0
1380	rs9426948	1	155562652	939	0.455932	0
1381	rs11264714	1	155627376	1003	0.638272	0
1382	rs1332716	1	155674587	981	0.468521	0
1383	rs3811035	1	155752185	1001	0.481486	0
1384	rs1412676	1	155805941	1116	0.823909	0
1385	rs10489676	1	155886513	1004	0.677781	0
1386	rs3818813	1	155984949	947	0.30103	0
1387	rs2281870	1	156078209	967	0.275724	0
1388	rs12749996	1	156167127	931	0.30103	0
1389	rs7518722	1	156221638	758	0.130768	0
1390	rs10430456	1	156272925	669	0.0222764	0
1391	rs12030602	1	156309867	689	0.091515	0
1392	rs4657207	1	156401476	870	0.356547	0
1393	rs12407446	1	156503686	976	0.744727	0
1394	rs1321642	1	156632749	942	0.958607	0
1395	rs1573519	1	156701902	937	0.920819	0
1396	rs975118	1	156778069	986	0.920819	0
1397	rs2518491	1	156851854	951	0.886057	0
1398	rs703122	1	156914293	970	1.02228	0
1399	rs1429854	1	156970768	949	1.07572	0
1400	rs11580751	1	157003628	942	0.958607	0
1401	rs857788	1	157051761	936	1.09151	0
1402	rs1547385	1	157139835	967	1.3098	0
1403	rs11590737	1	157210445	960	1.20761	0
1404	rs1614254	1	157271127	924	1.09151	0
1405	rs863028	1	157370709	975	0.769551	0
1406	rs1553457	1	157461622	992	0.69897	0
1407	rs1265809	1	157543645	937	0.79588	0
1408	rs11265191	1	157666983	868	0.638272	0
1409	rs10797042	1	157729925	903	0.853872	0
1410	rs1446967	1	157803765	952	1.08092	0
1411	rs12073530	1	157892261	917	1.22915	0
1412	rs12079772	1	157957090	979	1.26761	0
1413	rs4233356	1	158019807	818	0.638272	0
1414	rs16842686	1	158075966	710	0.21467	0
1415	rs16842786	1	158118716	810	0.420216	0
1416	rs12127258	1	158168596	828	0.638272	0
1417	rs1317712	1	158220993	1000	1	0
1418	rs16831305	1	158273537	813	0.657577	0
1419	rs6688363	1	158344478	607	0.173925	0
1420	rs12138430	1	158390405	768	0.39794	0
1421	rs11805919	1	158412331	756	0.49485	0
1422	rs12082720	1	158503669	917	0.853872	0
1423	rs12724113	1	158595428	872	0.744727	0
1424	rs1014649	1	158672202	788	0.481486	0
1425	rs11265432	1	158773640	964	0.769551	0
1426	rs3796504	1	158847173	1081	1.00877	0
1427	rs978763	1	158940403	994	0.721246	0
1428	rs485618	1	159067104	923	0.552842	0
1429	rs2274906	1	159116044	1037	1.05061	0
1430	rs3007157	1	159224118	978	1.01323	0
1431	rs11576830	1	159335460	771	0.585027	0
1432	rs4073054	1	159467111	776	0.481486	0
1433	rs4332372	1	159523982	968	1.12494	0
1434	rs10494352	1	159605684	1033	1.46852	0
1435	rs12128686	1	159785381	882	0.79588	0
1436	rs1934908	1	159947492	771	0.537602	0
1437	rs11576107	1	159969416	975	0.920819	0
1438	rs6685369	1	160021458	912	0.958607	0
1439	rs12043145	1	160164421	938	0.721246	0
1440	rs2490420	1	160231160	950	0.522879	0
1441	rs6679284	1	160280099	921	0.468521	0
1442	rs1415259	1	160351933	979	0.744727	0
1443	rs4657164	1	160427544	957	0.69897	0
1444	rs4431825	1	160477095	875	0.455932	0
1445	rs12119461	1	160519709	933	0.522879	0
1446	rs12046924	1	160560906	982	0.69897	0
1447	rs1510291	1	160594685	997	0.481486	0
1448	rs2655732	1	160630356	1120	0.769551	0
1449	rs4657196	1	160722186	930	1.05061	0
1450	rs10917572	1	160841092	964	1.00877	0
1451	rs7542129	1	160918579	994	1.01323	0
1452	rs1704745	1	160960419	1005	1.10237	0
1453	rs1892124	1	161083207	916	0.958607	0
1454	rs7555990	1	161108528	907	0.823909	0
1455	rs4492591	1	161140149	1055	1.04096	0
1456	rs12098210	1	161150247	1071	0.958607	0
1457	rs1961879	1	161181373	1011	0.886057	0
1458	rs2841974	1	161225642	988	0.920819	0
1459	rs10799899	1	161340126	884	0.958607	0
1460	rs10753605	1	161412014	884	1	0
1461	rs11804244	1	161479257	917	1.01323	0
1462	rs2345029	1	161553389	808	1.14874	0
1463	rs3013491	1	161624829	916	0.769551	0
1464	rs12735706	1	161665707	1030	0.619789	0
1465	rs2820567	1	161724606	1103	1.22915	0
1466	rs2791131	1	161774601	1047	1.55284	0
1467	rs1289013	1	161891918	1015	1.29243	0
1468	rs16859851	1	162031896	1031	1.13668	0
1469	rs16861503	1	162109585	1033	1.20761	0
1470	rs12033122	1	162184574	1022	1.35655	0
1471	rs10465558	1	162288854	933	1.49485	0
1472	rs4657349	1	162386843	918	1.48149	0
1473	rs6672097	1	162460802	1024	1.33724	0
1474	rs1338997	1	162506775	1016	1.30103	0
1475	rs10917995	1	162615188	907	1.20066	0
1476	rs1387353	1	162681365	930	1.08092	0
1477	rs1338626	1	162755081	1073	1.39794	0
1478	rs1780334	1	162825551	1072	1.34679	0
1479	rs1617837	1	162873910	1085	1.22915	0
1480	rs977330	1	162937879	1117	1.4437	0
1481	rs7521521	1	163004173	1106	0.853872	0
1482	rs3767367	1	163048630	1122	0.619789	0
1483	rs10494426	1	163101964	1194	1.05061	0
1484	rs1419064	1	163163406	1060	1	0
1485	rs1816796	1	163236844	1052	0.823909	0
1486	rs10800069	1	163296159	1193	0.568636	0
1487	rs12093849	1	163350433	1077	0.537602	0
1488	rs765772	1	163383467	1026	0.744727	0
1489	rs10753665	1	163420728	1092	0.853872	0
1490	rs1394439	1	163480446	1088	0.468521	0
1491	rs12404307	1	163524628	914	0.229148	0
1492	rs11809911	1	163554981	895	0.39794	0
1493	rs12739596	1	163626738	999	0.408935	0
1494	rs285480	1	163670527	1119	0.537602	0
1495	rs2766085	1	163738094	1073	0.721246	0
1496	rs453717	1	163799629	965	0.769551	0
1497	rs9333378	1	163868090	921	1.08092	0
1498	rs10918239	1	163911489	954	1.48149	0
1499	rs12723198	1	163968970	1013	1.52288	0
1500	rs4657478	1	164078308	1005	1.13668	0
1501	rs506813	1	164145122	921	0.721246	0
1502	rs4540635	1	164191243	1000	0.79588	0
1503	rs16855520	1	164277926	1112	0.823909	0
1504	rs6684459	1	164356763	1046	0.60206	0
1505	rs1451607	1	164438185	1002	0.481486	0
1506	rs7525163	1	164542547	1066	0.60206	0
1507	rs16856987	1	164599365	1062	0.958607	0
1508	rs10918466	1	164680707	1041	1.07572	0
1509	rs7552777	1	164723328	1093	1	0
1510	rs2841176	1	164802822	1078	0.958607	0
1511	rs579671	1	164841167	1037	0.920819	0
1512	rs539482	1	164906903	1024	0.958607	0
1513	rs7549229	1	164995963	1096	1.0655	0
1514	rs2049909	1	165098569	1187	1.45593	0
1515	rs1041238	1	165241044	1115	1.5376	0
1516	rs12742013	1	165299420	1001	0.69897	0
1517	rs16858460	1	165349043	892	0.443697	0
1518	rs11590513	1	165389778	1005	0.823909	0
1519	rs6691080	1	165407583	1107	1.12494	0
1520	rs1021621	1	165465160	1028	1.39794	0
1521	rs2995094	1	165658966	1004	1.00436	0
1522	rs10918693	1	165698481	953	0.366532	0
1523	rs858543	1	165733922	1039	0.552842	0
1524	rs2143302	1	165758811	1118	0.853872	0
1525	rs1229430	1	165780042	1086	0.657577	0
1526	rs10800319	1	165820273	1076	0.522879	0
1527	rs4657693	1	165878175	1047	0.468521	0
1528	rs1229355	1	165907916	943	0.229148	0
1529	rs10918754	1	165973145	921	0.30103	0
1530	rs10489199	1	166019657	1040	0.744727	0
1531	rs204264	1	166078983	1124	0.823909	0
1532	rs437846	1	166130330	1074	0.886057	0
1533	rs10918826	1	166341940	1063	1.14874	0
1534	rs7551039	1	166448349	1061	1.23657	0
1535	rs6427122	1	166541315	1018	1.01323	0
1536	rs1407949	1	166604693	1010	0.79588	0
1537	rs2300564	1	166657691	924	0.522879	0
1538	rs7417366	1	166730211	938	0.657577	0
1539	rs16860907	1	166801976	1040	1.05061	0
1540	rs10800364	1	166848743	1007	1.09691	0
1541	rs6427140	1	166885640	987	0.958607	0
1542	rs631451	1	166934629	1048	0.853872	0
1543	rs6427148	1	166987683	1048	0.958607	0
1544	rs857640	1	167099087	996	1.1549	0
1545	rs6427160	1	167158805	1042	0.886057	0
1546	rs10800399	1	167223408	947	0.537602	0
1547	rs909928	1	167293697	968	0.823909	0
1548	rs1040501	1	167354938	927	1.23657	0
1549	rs1200082	1	167427350	924	1.95861	0
1550	rs2176473	1	167598426	970	2.13077	1
1551	rs723751	1	167732621	968	1.39794	0
1552	rs2239851	1	167779121	987	1.39794	0
1553	rs16862377	1	167814234	1020	1.40894	0
1554	rs3917740	1	167845890	986	0.958607	0
1555	rs7551819	1	167883333	1011	1.34679	0
1556	rs3917449	1	167957843	967	1.76955	0
1557	rs10919239	1	168019324	1001	1.52288	0
1558	rs6670818	1	168135968	1007	1.79588	0
1559	rs12145614	1	168298878	1064	1.74473	0
1560	rs486427	1	168411723	1133	1.40894	0
1561	rs4437927	1	168462966	1067	1.00877	0
1562	rs12745248	1	168532171	1030	0.769551	0
1563	rs864299	1	168613030	1023	1.30103	0
1564	rs913257	1	168788000	925	1.25181	0
1565	rs6663331	1	168883351	982	1.14874	0
1566	rs3820416	1	168974299	1066	1.20066	0
1567	rs10800546	1	169074210	1047	1.00877	0
1568	rs17620916	1	169184083	1004	0.958607	0
1569	rs2266782	1	169343590	989	0.886057	0
1570	rs1795244	1	169385645	914	0.79588	0
1571	rs7527067	1	169442859	849	0.79588	0
1572	rs13376631	1	169502366	890	1.13077	0
1573	rs7541966	1	169573779	886	1	0
1574	rs7523796	1	169657897	952	0.769551	0
1575	rs10489247	1	169700955	985	1.284	0
1576	rs764206	1	169811675	976	1.36653	0
1577	rs7525674	1	169887457	1026	0.886057	0
1578	rs10489250	1	169982697	976	1.30103	0
1579	rs12087804	1	170032975	974	1.3098	0
1580	rs4916239	1	170137219	1009	1.25964	0
1581	rs1555381	1	170275102	1022	1.52288	0
1582	rs2146901	1	170386182	910	1.55284	0
1583	rs4916246	1	170486954	866	1.65758	0
1584	rs10489286	1	170579542	946	1.50864	0
1585	rs1063412	1	170677590	973	1.08092	0
1586	rs10911830	1	170733667	918	0.958607	0
1587	rs859663	1	170904078	894	1.16749	0
1588	rs2077690	1	171010350	923	0.886057	0
1589	rs16845151	1	171170424	924	0.823909	0
1590	rs12143819	1	171321414	879	1.05061	0
1591	rs1234302	1	171388187	913	1.30103	0
1592	rs844648	1	171490486	1028	1.67778	0
1593	rs7526970	1	171565687	1019	1.30103	0
1594	rs1578624	1	171635294	909	0.958607	0
1595	rs12140760	1	171696618	999	1.3098	0
1596	rs2013387	1	171813458	933	1.76955	0
1597	rs2068871	1	172062792	952	2.284	1
1598	rs6677660	1	172281130	1028	2.17393	1
1599	rs7545388	1	172532046	879	1.72125	0
1600	rs2038025	1	172810473	625	1.88606	0
1601	rs16847563	1	173075477	682	1.92082	0
1602	rs10489329	1	173289029	1047	1.23657	0
1603	rs10912899	1	173387338	1012	0.69897	0
1604	rs10798348	1	173461013	1084	0.886057	0
1605	rs10489321	1	173565380	1109	0.657577	0
1606	rs10489315	1	173634422	1131	0.468521	0
1607	rs16848492	1	173712569	1186	0.886057	0
1608	rs16848669	1	173804654	1103	1.1549	0
1609	rs12088391	1	173877668	1075	0.853872	0
1610	rs6661744	1	173923662	1046	0.552842	0
1611	rs6425357	1	174004791	1051	0.677781	0
1612	rs516855	1	174099362	1065	0.958607	0
1613	rs1357337	1	174197560	883	1.40894	0
1614	rs598855	1	174408489	680	1.52288	0
1615	rs12059235	1	174556448	846	1.30103	0
1616	rs9425797	1	174691882	1001	0.823909	0
1617	rs2294649	1	174786394	1039	1.19382	0
1618	rs7529392	1	174870463	922	1.5376	0
1619	rs7529487	1	174993725	966	1.05552	0
1620	rs12068725	1	175107669	1085	0.823909	0
1621	rs227992	1	175212246	1194	1.03152	0
1622	rs16850728	1	175340668	1172	1.34679	0
1623	rs17380506	1	175446055	1167	1.56864	0
1624	rs12569209	1	175546035	1242	1.45593	0
1625	rs7543021	1	175670392	1080	1.08619	0
1626	rs2902113	1	175730601	1092	1.37675	0
1627	rs867541	1	175853597	1127	1.5376	0
1628	rs1022800	1	175936974	1107	1.14267	0
1629	rs4652264	1	175994680	1104	0.769551	0
1630	rs10913424	1	176037213	1154	0.958607	0
1631	rs12022841	1	176084419	1178	1.40894	0
1632	rs480603	1	176153837	1160	1.37675	0
1633	rs10913472	1	176196177	1087	1.38722	0
1634	rs7340104	1	176238489	900	1.45593	0
1635	rs10465513	1	176308278	921	1.60206	0
1636	rs7537894	1	176471332	992	1.72125	0
1637	rs9662882	1	176742684	1108	1.33724	0
1638	rs10798619	1	176799140	980	0.769551	0
1639	rs7552657	1	176883982	1057	1.26761	0
1640	rs6425496	1	176928252	1022	2.13668	1
1641	rs10913618	1	176952922	1066	2.08092	1
1642	rs6696204	1	177108603	1133	1.88606	0
1643	rs4652341	1	177223176	1173	1.74473	0
1644	rs16853640	1	177324633	1075	1.52288	0
1645	rs12128920	1	177499706	1010	1.67778	0
1646	rs4651024	1	177578725	970	1.79588	0
1647	rs6662859	1	177665159	926	2.07572	1
1648	rs10913807	1	177746426	1044	1.65758	0
1649	rs3738423	1	177800538	1097	1.26761	0
1650	rs17278862	1	177936708	1206	1.38722	0
1651	rs11576953	1	177996669	1299	1.10791	0
1652	rs17370290	1	178032795	1368	1.23657	0
1653	rs7411457	1	178108376	1128	2	0
1654	rs12132694	1	178227410	917	2.08092	1
1655	rs7528811	1	178380593	1163	1.31876	0
1656	rs6687142	1	178423323	982	0.677781	0
1657	rs4652492	1	178485065	921	0.853872	0
1658	rs7543669	1	178509282	1136	1.37675	0
1659	rs1418102	1	178607329	1227	1.76955	0
1660	rs7519288	1	178768997	1228	1.63827	0
1661	rs4652519	1	178815787	1159	1.4318	0
1662	rs11810413	1	178964300	1063	1.67778	0
1663	rs6672415	1	179147771	1068	1.20761	0
1664	rs7556005	1	179222818	1034	0.79588	0
1665	rs7540790	1	179298484	1098	1.02228	0
1666	rs4652572	1	179394829	1067	0.920819	0
1667	rs998378	1	179443327	1083	0.920819	0
1668	rs2609495	1	179518237	1111	0.886057	0
1669	rs12408625	1	179595809	1076	0.769551	0
1670	rs4579718	1	179682417	1014	0.823909	0
1671	rs17494681	1	179746806	1033	0.958607	0
1672	rs6676111	1	179785978	1115	0.769551	0
1673	rs6684423	1	179826990	1233	1.03152	0
1674	rs12139532	1	179897871	1227	1.11351	0
1675	rs199922	1	180001656	1122	0.721246	0
1676	rs525867	1	180094720	1142	0.958607	0
1677	rs4418557	1	180249584	1225	1.11919	0
1678	rs7517310	1	180346609	1180	1.14267	0
1679	rs6694132	1	180386139	1228	1.48149	0
1680	rs2251093	1	180493587	1176	1.24413	0
1681	rs4075837	1	180568131	1140	0.744727	0
1682	rs6703674	1	180602045	1061	0.481486	0
1683	rs6677117	1	180677032	999	0.585027	0
1684	rs12038056	1	180777872	1099	0.79588	0
1685	rs528846	1	180858959	1100	0.823909	0
1686	rs12239271	1	180987146	1130	1.29243	0
1687	rs3130492	1	181120640	1147	1.56864	0
1688	rs4651138	1	181267935	1220	1.4318	0
1689	rs17479287	1	181410045	1239	1.40894	0
1690	rs3768597	1	181464636	1205	1.14267	0
1691	rs16860810	1	181566597	1210	1.22915	0
1692	rs10752912	1	181667838	1085	1.25964	0
1693	rs2274064	1	181809010	1032	1.13077	0
1694	rs10494566	1	181957090	1080	1.42022	0
1695	rs4652825	1	182059946	1067	1.61979	0
1696	rs4651157	1	182115384	1159	1.46852	0
1697	rs12096645	1	182196394	1188	1.4437	0
1698	rs1887283	1	182243532	1114	1.72125	0
1699	rs16822379	1	182294299	1110	1.58503	0
1700	rs10911518	1	182377988	1138	1.18046	0
1701	rs10911530	1	182461698	1162	1.09691	0
1702	rs9645302	1	182554400	1180	1.5376	0
1703	rs10911580	1	182593879	1110	1.50864	0
1704	rs732959	1	182641533	1045	1.22915	0
1705	rs10489729	1	182800619	1169	1.33724	0
1706	rs6662416	1	182897660	1176	1.82391	0
1707	rs338563	1	183043026	1093	1.82391	0
1708	rs118188	1	183183305	1130	1.5376	0
1709	rs12035073	1	183369736	1025	2.02687	0
1710	rs10911704	1	183558049	1052	2.20761	1
1711	rs4651259	1	183677598	1134	2.08619	1
1712	rs6676675	1	183754228	1066	1.85387	0
1713	rs1407273	1	183844895	1018	1.25181	0
1714	rs6697503	1	184031252	874	1.16115	0
1715	rs12082926	1	184237826	847	1.31876	0
1716	rs7554865	1	184409675	963	1.49485	0
1717	rs857591	1	184524141	934	1.88606	0
1718	rs11806304	1	184639488	881	2.24413	1
1719	rs12405141	1	184890093	960	2.23657	1
1720	rs6681138	1	185012517	964	1.88606	0
1721	rs16826051	1	185120695	939	1.67778	0
1722	rs12720702	1	185222405	929	1.69897	0
1723	rs10911998	1	185324470	1009	1.50864	0
1724	rs10494592	1	185425227	969	1.48149	0
1725	rs4144116	1	185534034	817	1.63827	0
1726	rs931590	1	185608061	867	1.48149	0
1727	rs12738546	1	185691776	993	1.26761	0
1728	rs10798116	1	185768548	989	1.33724	0
1729	rs1106962	1	185862537	892	1.42022	0
1730	rs16827441	1	185935351	844	1.50864	0
1731	rs2110035	1	185999637	880	1.76955	0
1732	rs2430144	1	186090160	772	1.82391	0
1733	rs1572508	1	186179386	690	1.82391	0
1734	rs11801907	1	186259616	799	1.85387	0
1735	rs2760048	1	186384892	864	1.82391	0
1736	rs3010644	1	186478715	742	1.92082	0
1737	rs6665263	1	186585380	733	1.82391	0
1738	rs10912417	1	186724101	769	1.39794	0
1739	rs12752506	1	186815628	736	1.31876	0
1740	rs4240852	1	186952446	730	1.85387	0
1741	rs16829527	1	187137106	670	2.11351	1
1742	rs7532829	1	187300362	662	2.07058	1
1743	rs16830220	1	187440145	639	2.16115	1
1744	rs12746652	1	187587641	603	1.67778	0
1745	rs7515434	1	187802905	605	1.49485	0
1746	rs486286	1	187907435	705	1.92082	0
1747	rs10800627	1	187988429	784	1.74473	0
1748	rs7551425	1	188030378	846	1.58503	0
1749	rs10436890	1	188047578	790	1.58503	0
1750	rs11577492	1	188105066	782	1.79588	0
1751	rs815721	1	188210675	766	2.08092	1
1752	rs10800846	1	188309303	753	2.1549	1
1753	rs2419370	1	188375504	758	2.09151	1
1754	rs12060718	1	188484862	726	1.95861	0
1755	rs6678713	1	188656364	695	2.14874	1
1756	rs12140786	1	188743250	688	2.08619	1
1757	rs10753949	1	188811906	771	1.92082	0
1758	rs1170919	1	188882260	772	1.88606	0
1759	rs10494639	1	188954081	699	1.88606	0
1760	rs12758773	1	189063001	780	1.76955	0
1761	rs12071814	1	189163482	843	1.42022	0
1762	rs16833153	1	189289216	706	1.61979	0
1763	rs2045119	1	189446626	649	1.79588	0
1764	rs10920932	1	189628673	680	1.88606	0
1765	rs587710	1	189750962	758	1.95861	0
1766	rs7547370	1	189856985	746	1.95861	0
1767	rs12564692	1	189908707	697	1.82391	0
1768	rs10494663	1	190042701	740	1.69897	0
1769	rs10921046	1	190160431	715	1.85387	0
1770	rs3012190	1	190307199	666	1.85387	0
1771	rs1175173	1	190436419	663	1.63827	0
1772	rs12126995	1	190581876	763	1.46852	0
1773	rs1936688	1	190681611	798	1.14874	0
1774	rs2760520	1	190790672	802	1.13668	0
1775	rs2984918	1	190835566	929	1.55284	0
1776	rs12144861	1	190930625	944	1.76955	0
1777	rs1819741	1	191051461	891	1.48149	0
1778	rs842796	1	191169038	853	1.18709	0
1779	rs6682435	1	191411126	853	1.33724	0
1780	rs6667545	1	191650187	927	1.31876	0
1781	rs12406893	1	191724134	920	1.40894	0
1782	rs7525404	1	191826733	822	1.46852	0
1783	rs1887628	1	191986944	720	1.50864	0
1784	rs9287130	1	192097267	754	1.61979	0
1785	rs1570442	1	192190317	836	1.69897	0
1786	rs10733081	1	192281828	847	1.88606	0
1787	rs592427	1	192349628	792	1.82391	0
1788	rs4657769	1	192467793	720	1.82391	0
1789	rs4276898	1	192587262	689	1.88606	0
1790	rs12401747	1	192669684	722	1.92082	0
1791	rs3009384	1	192809906	698	2.13077	1
1792	rs7552669	1	192876686	660	1.85387	0
1793	rs995805	1	192974214	665	1.50864	0
1794	rs6688883	1	193092365	663	1.67778	0
1795	rs6695766	1	193176987	675	1.95861	0
1796	rs12040659	1	193298040	710	2.19382	1
1797	rs10921803	1	193383103	683	1.85387	0
1798	rs12034367	1	193493084	649	1.88606	0
1799	rs1575614	1	193579730	681	2.10791	1
1800	rs11579780	1	193671029	783	1.85387	0
1801	rs2993831	1	193833857	766	1.79588	0
1802	rs2895786	1	193969443	778	1.74473	0
1803	rs2989984	1	194032363	775	1.63827	0
1804	rs921516	1	194121260	788	1.74473	0
1805	rs1451924	1	194175654	1012	1.88606	0
1806	rs7515027	1	194207132	901	1.85387	0
1807	rs12085357	1	194289752	836	1.69897	0
1808	rs10754177	1	194382804	881	1.69897	0
1809	rs912760	1	194506743	840	1.72125	0
1810	rs10801538	1	194705572	828	1.61979	0
1811	rs12133754	1	194873556	828	1.79588	0
1812	rs16840607	1	195089653	641	1.45593	0
1813	rs1332666	1	195251302	636	1.38722	0
1814	rs12125062	1	195459541	842	1.85387	0
1815	rs2786098	1	195592531	936	1.85387	0
1816	rs2111931	1	195795841	900	2	0
1817	rs1747815	1	195964726	877	1.95861	0
1818	rs10922303	1	196083319	907	1.72125	0
1819	rs16842154	1	196177269	950	1.95861	0
1820	rs10801638	1	196237843	963	2.10237	1
1821	rs1233839	1	196301192	914	1.95861	0
1822	rs2226273	1	196363674	945	1.88606	0
1823	rs12060034	1	196490875	981	1.60206	0
1824	rs1008987	1	196599686	921	1.36653	0
1825	rs2640175	1	196687890	853	1.79588	0
1826	rs10922461	1	196810003	882	2	0
1827	rs17623914	1	196937178	841	1.63827	0
1828	rs1575394	1	197052117	787	1.42022	0
1829	rs2154328	1	197209638	751	1.55284	0
1830	rs7538550	1	197346764	821	1.76955	0
1831	rs13374545	1	197376425	879	1.82391	0
1832	rs4915351	1	197483262	786	2.02687	0
1833	rs10753848	1	197542817	802	2.11351	1
1834	rs626574	1	197628457	865	1.69897	0
1835	rs1327074	1	197718290	848	1.49485	0
1836	rs2812258	1	197804868	866	1.4318	0
1837	rs4622089	1	197867559	825	1.60206	0
1838	rs12027362	1	198059467	812	1.85387	0
1839	rs4915398	1	198192807	853	1.88606	0
1840	rs2821378	1	198289764	858	2.09151	1
1841	rs2816987	1	198338259	882	1.63827	0
1842	rs2363573	1	198375050	952	1.63827	0
1843	rs10753870	1	198434088	1003	1.95861	0
1844	rs12405170	1	198467479	997	1.67778	0
1845	rs2790118	1	198568207	1054	1.56864	0
1846	rs16846723	1	198689696	994	2.02687	0
1847	rs12567052	1	198761039	961	2.0655	1
1848	rs11807125	1	198858918	984	1.72125	0
1849	rs12082129	1	198917113	941	1.95861	0
1850	rs7528217	1	199054700	927	1.92082	0
1851	rs387602	1	199179952	1031	1.26761	0
1852	rs12081096	1	199264981	879	0.744727	0
1853	rs2296386	1	199309606	916	0.721246	0
1854	rs10449267	1	199338413	837	0.468521	0
1855	rs1059625	1	199371212	770	0.30103	0
1856	rs6699983	1	199404150	787	0.468521	0
1857	rs4915221	1	199433006	747	0.552842	0
1858	rs1568812	1	199479459	899	0.657577	0
1859	rs12143238	1	199513485	986	0.886057	0
1860	rs947376	1	199566093	830	0.744727	0
1861	rs10800775	1	199603009	815	0.638272	0
1862	rs3738287	1	199658686	1004	0.638272	0
1863	rs1256929	1	199708357	1012	0.638272	0
1864	rs4915235	1	199757549	941	0.853872	0
1865	rs1854077	1	199819461	876	0.958607	0
1866	rs492563	1	199898094	771	0.677781	0
1867	rs12073345	1	199992068	888	0.886057	0
1868	rs10464	1	200058929	893	1.14874	0
1869	rs10800799	1	200175220	907	1.00877	0
1870	rs10920300	1	200233397	978	1.06048	0
1871	rs10465590	1	200298931	869	0.721246	0
1872	rs16849702	1	200367031	790	0.537602	0
1873	rs12023675	1	200404070	790	0.60206	0
1874	rs2361450	1	200468528	712	0.49485	0
1875	rs788823	1	200535594	883	0.769551	0
1876	rs12734338	1	200736346	941	1.1549	0
1877	rs10494835	1	200868820	881	0.823909	0
1878	rs4072661	1	200940820	1042	0.920819	0
1879	rs2362916	1	201030473	1042	1.17393	0
1880	rs6427973	1	201098492	989	1.4437	0
1881	rs7514221	1	201193136	960	1.58503	0
1882	rs12130133	1	201286273	891	1.0655	0
1883	rs4950921	1	201370051	933	0.958607	0
1884	rs2250509	1	201405593	971	1.14874	0
1885	rs2486062	1	201442501	980	1.11919	0
1886	rs7547716	1	201476104	1031	1.06048	0
1887	rs12406229	1	201558202	1014	0.920819	0
1888	rs6428006	1	201616275	844	0.481486	0
1889	rs6593903	1	201851473	842	0.420216	0
1890	rs16852152	1	201926399	934	0.79588	0
1891	rs883197	1	202025016	951	1.61979	0
1892	rs7529404	1	202143907	927	2.08092	1
1893	rs7525510	1	202232427	998	1.48149	0
1894	rs12023823	1	202312571	899	0.958607	0
1895	rs2293336	1	202348625	792	0.853872	0
1896	rs6681776	1	202403251	770	0.79588	0
1897	rs12744138	1	202478548	786	0.49485	0
1898	rs4531346	1	202535808	811	0.408935	0
1899	rs4951362	1	202580842	720	0.619789	0
1900	rs6694389	1	202635600	780	0.744727	0
1901	rs2999488	1	202694556	944	1.03152	0
1902	rs4951407	1	202824693	1059	1.19382	0
1903	rs12079489	1	202894724	890	0.60206	0
1904	rs6695611	1	202952247	883	0.60206	0
1905	rs16854381	1	203027980	1072	0.920819	0
1906	rs16854572	1	203102011	1033	0.79588	0
1907	rs11240309	1	203145327	1011	0.920819	0
1908	rs2275696	1	203193759	876	0.744727	0
1909	rs1375598	1	203240545	586	0.267606	0
1910	rs11240346	1	203301175	827	0.585027	0
1911	rs11240368	1	203377552	1038	1.12494	0
1912	rs1768586	1	203504898	847	0.677781	0
1913	rs2105399	1	203581188	773	0.568636	0
1914	rs11581020	1	203620696	888	1.04576	0
1915	rs7548935	1	203679584	933	0.920819	0
1916	rs1041309	1	203728186	745	0.221849	0
1917	rs4623769	1	203759302	723	0.259637	0
1918	rs12081859	1	203833989	955	1	0
1919	rs7555776	1	203892955	1003	1.27572	0
1920	rs823128	1	203980001	830	0.79588	0
1921	rs1361754	1	204068495	779	0.769551	0
1922	rs3811429	1	204154397	797	0.657577	0
1923	rs4077469	1	204181508	914	0.677781	0
1924	rs2483062	1	204684305	913	0.920819	0
1925	rs11578093	1	204737276	761	0.677781	0
1926	rs3813972	1	204842050	775	0.657577	0
1927	rs17014035	1	204908480	846	0.920819	0
1928	rs3024490	1	205011934	972	1.14267	0
1929	rs6684086	1	205064418	1047	1.14267	0
1930	rs7539999	1	205189740	1029	1.12494	0
1931	rs11586424	1	205246405	1053	1.14874	0
1932	rs923109	1	205310474	1169	1.74473	0
1933	rs17021736	1	205396002	1029	2	0
1934	rs7544288	1	205575645	969	1.72125	0
1935	rs7527218	1	205690452	1021	1.42022	0
1936	rs4274065	1	205738099	1020	1.31876	0
1937	rs1323720	1	205889784	1023	1.61979	0
1938	rs7144	1	206034342	1074	1.72125	0
1939	rs656801	1	206144266	965	1.14267	0
1940	rs585942	1	206237168	1005	0.853872	0
1941	rs752016	1	206304300	1002	0.721246	0
1942	rs17187133	1	206373103	915	0.657577	0
1943	rs895237	1	206408123	861	0.585027	0
1944	rs3748735	1	206457092	871	0.431798	0
1945	rs6703732	1	206509793	923	0.481486	0
1946	rs17012371	1	206560742	1014	0.585027	0
1947	rs11119058	1	206619556	1136	0.920819	0
1948	rs6662504	1	206672732	1047	1.11351	0
1949	rs701627	1	206712713	1007	1.11919	0
1950	rs7413154	1	206774980	1048	1.19382	0
1951	rs951279	1	206833518	1086	0.958607	0
1952	rs11589583	1	206897511	1152	1.03152	0
1953	rs11585869	1	207004860	1128	1.36653	0
1954	rs1166900	1	207038767	1129	1.4437	0
1955	rs11119147	1	207125193	1048	1.03621	0
1956	rs17260014	1	207159379	1016	1.00877	0
1957	rs12073738	1	207192924	1035	1.10237	0
1958	rs12030256	1	207270489	1005	0.920819	0
1959	rs1183044	1	207322437	976	0.769551	0
1960	rs4844769	1	207390618	1043	1.13668	0
1961	rs6419460	1	207479190	1098	1.10791	0
1962	rs1507335	1	207615243	1011	0.585027	0
1963	rs2179655	1	207688399	944	0.568636	0
1964	rs996146	1	207787465	926	0.60206	0
1965	rs11119315	1	207851829	749	0.823909	0
1966	rs4393158	1	207918520	902	0.920819	0
1967	rs6693334	1	208009565	1049	0.920819	0
1968	rs17015379	1	208090388	1117	1.26761	0
1969	rs4844936	1	208243492	969	1.60206	0
1970	rs17015695	1	208400824	927	1.58503	0
1971	rs845464	1	208451637	1096	1.35655	0
1972	rs12138216	1	208546984	1131	1.39794	0
1973	rs910027	1	208621610	1112	1.69897	0
1974	rs12025108	1	208687115	1021	1.4437	0
1975	rs17260438	1	208729498	1040	1.14267	0
1976	rs11583907	1	208765928	1094	1.19382	0
1977	rs12217125	1	208816686	1052	1.1549	0
1978	rs4951675	1	208867170	1084	1.4437	0
1979	rs4472816	1	208896943	1166	1.29243	0
1980	rs12401476	1	208942815	975	0.69897	0
1981	rs12139273	1	208997773	951	0.823909	0
1982	rs7545932	1	209068700	1022	1.08092	0
1983	rs1160575	1	209152306	1039	1.34679	0
1984	rs1501551	1	209243545	1097	1.50864	0
1985	rs12735839	1	209333791	1080	1.18709	0
1986	rs3111229	1	209430251	974	1.4437	0
1987	rs11119729	1	209597952	1014	1.69897	0
1988	rs753647	1	209752643	977	1.30103	0
1989	rs613232	1	209836516	927	0.958607	0
1990	rs17017860	1	209888296	954	1.01773	0
1991	rs11119795	1	209945631	898	1.07058	0
1992	rs6540705	1	210008818	920	0.958607	0
1993	rs7544941	1	210191777	957	1.16115	0
1994	rs4951572	1	210369527	874	1.00436	0
1995	rs6679064	1	210426331	856	0.823909	0
1996	rs351386	1	210488394	903	1.04576	0
1997	rs3121291	1	210572483	958	1.23657	0
1998	rs4804	1	210685962	1028	0.920819	0
[truncated: 30,713 more rows]
