# Supplementary material for: Predictive Genes in Adjacent Normal Tissue Are Preferentially Altered by sCNV during Tumorigenesis in Liver Cancer and May Rate Limiting
Source: PLoS One. 2011 Jul 5;6(7):e20090. doi: 10.1371/journal.pone.0020090 (PMC3130029; doi:10.1371/journal.pone.0020090)
Supplement: Table S5 — Summary of linear regression analysis for AN expression versus TU sCNV markers. The distribution of variance explained by sCNV markers in the regression models for all genes is shown (Methods) using AN expression and TU derived sCNV markers. Counts for number of genes with various cut-offs for variance explained (“R2>cutoff” column 1) for all AN genes and all TU sCNV markers (“trans+cis”, column 2) and for cis markers only (“cis”, column 3) using the real data was compared to a similar analysis where the connection between the expression and sCNV markers was permuted (“pm_trans+cis” and “pm_cis”, columns 4 and 5). As shown the real data was not significantly different that the permuted data indicating a lack of detectable signal. (XLS) [file pone.0020090.s005.xls]

## Sheet: Table_S5
Table S5
R2>cut-off	trans+cis	cis	pm trans+cis	pm cis
0.1225	1003	0	1249	0
0.2	74	0	108	0
0.3	12	0	24	0
0.4	3	0	2	0
0.5	0	0	0	0
0.6	0	0	0	0
