# Supplementary material for: Predictive Genes in Adjacent Normal Tissue Are Preferentially Altered by sCNV during Tumorigenesis in Liver Cancer and May Rate Limiting
Source: PLoS One. 2011 Jul 5;6(7):e20090. doi: 10.1371/journal.pone.0020090 (PMC3130029; doi:10.1371/journal.pone.0020090)
Supplement: Table S6 — Co-expression module to module overlaps between tissues. Shown are the overlaps found between co-expression modules derived from AN and TU tissues. “Set1” and “Set2” indicates the AN and TU modules tested respectively. “Pval” and “Fold” indicate the Fishers Exact test p value for enrichment of overlap and the fold increase in the overlap versus what would be expected by chance respectively. Results with a p value <1e-3 are shown. (XLS) [file pone.0020090.s006.xls]

## Sheet: Table_S6
Table S6
Set1	Set2	Pval	Fold
AN_black	TU_turquoise	5e-240	11.13
AN_blue	TU_grey	1e-172	2.25
AN_blue	TU_pink	4.4e-15	4.8
AN_blue	TU_red	6e-224	12.42
AN_blue	TU_turquoise	1.9e-10	1.61
AN_brown	TU_greenyellow	1.5e-36	10.82
AN_brown	TU_lightcyan	3.53e-09	6.31
AN_brown	TU_midnightblue	6.2e-12	7.4
AN_brown	TU_red	4.12e-05	2.06
AN_brown	TU_turquoise	<1E-300	6.72
AN_chocolate	TU_red	5.4e-20	22.7
AN_coral	TU_turquoise	4.9e-37	9.47
AN_cyan	TU_turquoise	4.2e-56	8.58
AN_gold	TU_turquoise	1.8e-15	6.12
AN_green	TU_midnightblue	1.36e-05	8.97
AN_green	TU_tan	1.14e-06	7.42
AN_green	TU_turquoise	1.5e-64	5.14
AN_greenyellow	TU_grey	5.2e-18	2.02
AN_greenyellow	TU_yellow	2.2e-06	4.38
AN_grey	TU_black	2.9e-12	1.88
AN_grey	TU_grey	<1E-300	2.46
AN_grey	TU_grey60	1.79e-09	2.87
AN_grey	TU_lightgreen	2.1e-12	3.33
AN_grey	TU_pink	2.83e-05	1.71
AN_grey	TU_red	6.42e-06	1.45
AN_grey	TU_turquoise	3.8e-58	1.7
AN_grey60	TU_grey	4.98e-06	1.84
AN_grey60	TU_tan	3.21e-08	22.23
AN_lightcyan	TU_blue	6.75e-06	3.88
AN_lightcyan	TU_grey	1.3e-13	2.34
AN_lightgreen	TU_grey	5.3e-10	2.29
AN_lightyellow	TU_grey	6.8e-25	3.22
AN_magenta	TU_green	5e-69	18.57
AN_magenta	TU_magenta	2e-150	75.55
AN_midnightblue	TU_turquoise	1.8e-18	5.27
AN_peru	TU_turquoise	8.4e-30	8.84
AN_pink	TU_blue	2.77e-06	2.56
AN_pink	TU_grey	6.9e-50	2.54
AN_purple	TU_turquoise	2e-146	10.12
AN_red	TU_grey	7.3e-80	2.83
AN_red	TU_lightyellow	2.5e-19	28.61
AN_red	TU_salmon	2.32e-06	7.92
AN_salmon	TU_black	2.4e-82	46.32
AN_salmon	TU_grey	3.33e-07	1.77
AN_sienna	TU_blue	1.5e-08	6.07
AN_sienna	TU_brown	1.4e-15	11.54
AN_tan	TU_lightgreen	6.1e-37	82.34
AN_tan	TU_yellow	4.92e-09	6.43
AN_turquoise	TU_blue	<1E-300	4.48
AN_turquoise	TU_brown	<1E-300	5.35
AN_turquoise	TU_green	9e-170	4.25
AN_turquoise	TU_grey	4.3e-67	1.35
AN_turquoise	TU_grey60	2.16e-05	2.32
AN_turquoise	TU_purple	2e-28	3.53
AN_turquoise	TU_salmon	2.7e-11	2.56
AN_turquoise	TU_tan	2.7e-18	3.04
AN_turquoise	TU_yellow	2e-133	3.82
AN_wheat	TU_grey	3.7e-17	3
AN_wheat	TU_lightyellow	0.0001	31.91
AN_yellow	TU_blue	3e-22	3.82
AN_yellow	TU_grey	3.8e-40	2.08
AN_yellow	TU_lightyellow	2.8e-10	14.28
AN_yellow	TU_magenta	2.7e-25	13.8
AN_yellow	TU_purple	3.1e-39	21.09
AN_yellow	TU_salmon	0.0002	5.11
