# Supplementary material for: Predictive Genes in Adjacent Normal Tissue Are Preferentially Altered by sCNV during Tumorigenesis in Liver Cancer and May Rate Limiting
Source: PLoS One. 2011 Jul 5;6(7):e20090. doi: 10.1371/journal.pone.0020090 (PMC3130029; doi:10.1371/journal.pone.0020090)
Supplement: Table S7 — Enrichments of predictive and differentially correlated genes in the AN and TU co-expression modules. A Co-expression modules tissue, name and number of genes in each module (columns 1–3) are indicated. The number of GO terms enriched, and the top GO terms enriched for each module with enrichment p value and fold enrichment are also shown (columns 4–7) and the total number of GO terms enriched. Enrichments of genes predictive of survival in AN and TU tissue (columns 8–10 and 11–13, respectively), and for genes differentially correlated (columns 14–16), and the gain (columns 17–19) and loss (columns 20–22) are also shown. All p values were from the Fishers Exact test and fold enrichment were calculated by dividing the observed overlap by the expected overlap. B is as for A but with modules derived from TU tissue. (XLS) [file pone.0020090.s007.xls]

## Sheet: Table_S7A
		Table S7A
Tissue	Module	No Genes	No GO terms	Top GO term	Pval	Fold	AN-survival	Pval	Fold	TU-survival	Pval	Fold	DiffCorr	Pval	Fold	GOC	Pval	Fold	LOC	Pval	Fold
AN	black	320	210	reduction of cytosolic calcium ion concentration	4.8e-06	59.0615								5.7e-36	2.39		1.4e-25	3.35		6e-20	2.09
	blue	1516	124	peroxysomal straight-chain fatty acid beta-oxidation	3.73e-07	11.1977		1e-300	4.87		2.9e-20	2.16		1e-300	3.59		2e-90	2.99		1e-300	4.02
	brown	1254	108	microfibril	3.4e-09	10.3854		9.9e-18	1.62					1e-285	3.03		3e-164	4.17		1e-245	3.07
	chocolate	57												5.6e-13	2.94		1.38e-05	3.31		9.4e-15	3.32
	coral	66	15	regulation of macrophage differentiation	5.27e-06	83.6228		3.5e-23	4.76					1.52e-07	2.29
	cyan	122	3	regulation of lipid metabolism_Alpha-1 adrenergic receptors signaling via arachidonic acid	1.11e-06	17.7224								1.1e-21	2.75		4.7e-15	3.96		3.8e-16	2.62
	gold	60	2	extracellular region	1.17e-06	3.30032								1.8e-29	3.94		1e-23	7.07		6.5e-24	3.96
	green	381	16	primary immunodeficiency	1.26e-06	12.326		0.0002	1.47					2e-29	2.13		5.4e-25	3.09		1.4e-17	1.92
	greenyellow	223	7	protein phosphorylation	2.17e-08	3.77958		0.0001	1.66
	grey	6365	94	regulation of lipid metabolism_regulation of lipid metabolism via LXR, NF-Y and SREBP	4.06e-07	2.63877								6.8e-22	1.2		6e-30	1.44		9.83e-09	1.13
	grey60	89						6.6e-16	3.53					6.28e-08	2.13					1.37e-09	2.4
	lightcyan	97												1.5e-17	2.75					1.2e-18	3
	lightgreen	73												3.8e-17	3.01					1.7e-19	3.39
	lightyellow	68						1.29e-05	2.46					1.3e-15	2.97					5.8e-16	3.21
	magenta	253	46	chromatin remodeling	5.68e-06	8.19972					5.1e-05	2.27
	midnightblue	98												7.48e-08	2.06					1.13e-05	1.93
	peru	60	19	granulocyte-mediated immunity	2.18e-08	33.8527								0.0002	1.94
	pink	294	7	ncRNA processing	7.22e-07	6.72411		3.6e-25	2.71					4.7e-51	2.77		5.1e-11	2.45		1.7e-50	2.94
	purple	235	128	primary immunodeficiency	3.84e-14	30.2885								9.74e-06	1.54					4.44e-06	1.61
	red	339	25	ribosome biogenesis	1.79e-14	12.7298								1e-120	3.57		1.3e-41	4.07		2e-128	3.95
	salmon	130	47	mitotic chromosome movement towards spindle pole	9.7e-07	118.772								2.9e-10	2.09		3.1e-26	5.08
	sienna	62
	tan	162									4.4e-16	4.8
	turquoise	5945	170	proteasome	2.66e-07	3.81364		2.4e-33	1.36					7e-214	1.71					6e-246	1.83
	wheat	57												1.1e-15	3.17					1.1e-17	3.57
	yellow	467	54	golgi-associated vesicle membrane	4.48e-06	8.25991								4.6e-52	2.4					5.2e-56	2.6

## Sheet: Table_S7B
Table S7B
Tissue	Module	No Genes	No GO terms	Top GO term	Pval	Fold	AN-survival	Pval	Fold	TU-survival	Pval	Fold	DiffCorr	Pval	Fold	GOC	Pval	Fold	LOC	Pval	Fold
TU	black	362	216	alpha DNA polymerase:primase complex	1.34e-09	59.0583								3.7e-84	3.07		3e-148	7.36		5.5e-15	1.86
	blue	1497	110	proteasome	1.62e-06	7.07487		1.6e-05	1.27					3.8e-66	1.85					1.5e-82	2.04
	brown	998	60	meiotic recombination	4.44e-06	7.84806		0.0002	1.29					6.9e-11	1.38					7.6e-16	1.52
	coral	51
	cyan	86												1.92e-07	2.1		5.2e-16	4.8
	green	568	69	chromatin remodeling	1.78e-07	7.6403								5.6e-15	1.62					1.6e-17	1.74
	greenyellow	133	5	cell motion	1.26e-07	3.47777								1.65e-07	1.88					1.55e-08	2.04
	grey	10123	97	biosynthesis of steroids	1.85e-06	2.17968		2.6e-79	1.4					1e-300	1.75		6.1e-49	1.42		1e-300	1.83
	grey60	68	44	cytosolic small ribosomal subunit	3.38e-21	118.837					1.1e-21	9.03
	lightcyan	76	3	nervous system development	2.05e-06	3.58929
	lightgreen	62									7e-13	6.93
	lightyellow	62	39	aminoacyl-tRNA biosynthesis in cytoplasma	2.76e-07	70.2143					4.33e-09	5.61		2.9e-17	3.19		1.9e-16	5.7		8.7e-14	3.13
	magenta	175	5	cellular biopolymer metabolic process	1.78e-06	1.79241
	midnightblue	77												1.48e-05	1.96					2.41e-05	2.02
	pink	186												6.7e-28	2.61		5.6e-35	4.94		4.8e-19	2.42
	purple	145	33	large ribosomal subunit	4.4e-06	10.5372								8.9e-14	2.23					4.4e-16	2.48
	red	523	152	peroxysomal straight-chain fatty acid beta-oxidation	2.63e-10	31.9304		4e-113	3.94		8.2e-72	5.83		2e-163	3.41		2e-126	5.64		5e-158	3.63
	salmon	126	2	intracellular part	5.11e-07	1.36599								8.1e-44	3.52		1.1e-41	6.55		5.2e-28	3.19
	tan	133	3	transcription	8.4e-07	2.20623		0.0002	1.84
	turquoise	2765	461	lymph vessel development	6.07e-07	7.7188		1e-66	1.84					1e-300	2.36		3e-283	3.65		1e-202	2.19
	yellow	577
