# Supplementary material for: Predictive Genes in Adjacent Normal Tissue Are Preferentially Altered by sCNV during Tumorigenesis in Liver Cancer and May Rate Limiting
Source: PLoS One. 2011 Jul 5;6(7):e20090. doi: 10.1371/journal.pone.0020090 (PMC3130029; doi:10.1371/journal.pone.0020090)
Supplement: Table S8 — GO term enrichments for AN and TU co-expression modules. Shown are the top GO term enrichments as judged by the relative fold enrichment for each AN and TU co-expression module. “Similar Set” indicates the GO term, “Module” indicates the co-expression module. “Fold” indicates the fold enrichment of the overlap versus expected, and “Diff” indicates the difference in fold enrichment between the indicated module and the next most enriched module from either AN or TU tissue. In cases where “Fold” and “Diff” are the same, there were no other significant enrichments for that term in any other module. That table is ranked in descending order by the fold enrichment. (XLS) [file pone.0020090.s008.xls]

## Sheet: Table_S8
Table S8
Similar Set	Module	Fold	Diff
activation of immune response	AN-black	8.20298	1.45626
activation of MAPK activity	AN-black	3.4742	1.51463
activation of plasma proteins during acute inflammatory response	AN-black	8.71399	8.71399
acute inflammatory response	AN-black	6.56239	6.56239
Allograft rejection	AN-black	13.3794	9.77941
antigen processing and presentation	AN-black	9.39614	6.94016
antigen processing and presentation of peptide or polysaccharide antigen via MHC class II	AN-black	21.4769	21.4769
cell chemotaxis	AN-black	7.99437	4.59686
cell surface receptor linked signal transduction	AN-black	1.95142	0.0890922
cell-cell adhesion	AN-black	3.0803	0.473844
cellular defense response	AN-black	7.48667	0.0747732
Chemotaxis_Leukocyte chemotaxis	AN-black	9.47786	6.0907
Chemotaxis_Lipoxin inhibitory action on fMLP-induced neutrophil chemotaxis	AN-black	10.1028	10.1028
complement activation	AN-black	8.85922	8.85922
cytokine biosynthetic process	AN-black	5.85523	3.19358
cytokine metabolic process	AN-black	5.7317	3.06106
cytokine production	AN-black	5.75849	0.0912467
cytokine secretion	AN-black	6.62935	3.63635
detection of biotic stimulus	AN-black	13.7352	9.78607
endocytosis	AN-black	4.35557	2.37464
exocytosis	AN-black	4.25668	4.25668
G-protein mediated signaling	AN-black	2.668	2.668
Graft-versus-host disease	AN-black	12.074	8.39216
Hematopoietic cell lineage	AN-black	5.94164	3.28749
humoral immune response	AN-black	6.14667	1.38428
Immune response _Alternative complement pathway	AN-black	18.4485	18.4485
Immune response _Antigen presentation by MHC class II	AN-black	23.5731	17.6532
Immune response _ICOS-ICOSL pathway in T-helper cell	AN-black	7.946	3.85528
Immune response_Classical complement pathway	AN-black	12.3759	12.3759
immunoglobulin mediated immune response	AN-black	7.21862	7.21862
innate immune response	AN-black	5.03842	3.02641
integral to membrane	AN-black	1.56656	0.423258
integral to plasma membrane	AN-black	2.02178	0.629188
interferon-gamma biosynthetic process	AN-black	10.6008	10.6008
interferon-gamma production	AN-black	9.84358	7.01335
interleukin-12 production	AN-black	15.1872	11.6586
interleukin-8 biosynthetic process	AN-black	10.0293	6.82528
interleukin-8 production	AN-black	8.74985	5.89103
intrinsic to membrane	AN-black	1.61162	0.466827
intrinsic to plasma membrane	AN-black	2.00658	0.616649
leukocyte adhesion	AN-black	8.43735	5.26713
leukocyte chemotaxis	AN-black	6.67651	3.72323
leukocyte degranulation	AN-black	20.3024	20.3024
leukocyte migration	AN-black	6.02668	2.98117
lysosome	AN-black	5.70854	5.70854
lytic vacuole	AN-black	5.99363	5.99363
mast cell activation	AN-black	22.9684	22.9684
mast cell degranulation	AN-black	29.5307	29.5307
mast cell mediated immunity	AN-black	29.5307	29.5307
membrane	AN-black	1.54376	0.331142
membrane invagination	AN-black	4.35557	2.37464
membrane organization	AN-black	3.70192	1.81054
membrane part	AN-black	1.58283	0.427086
MHC class II protein complex	AN-black	18.5329	18.5329
MHCII-mediated immunity	AN-black	18.7919	18.7919
myeloid cell differentiation	AN-black	4.66275	2.08014
myeloid dendritic cell activation	AN-black	14.7654	14.7654
myeloid dendritic cell differentiation	AN-black	14.1748	14.1748
myeloid leukocyte activation	AN-black	11.7254	8.54711
myeloid leukocyte differentiation	AN-black	6.46658	3.42414
myeloid leukocyte mediated immunity	AN-black	16.1077	16.1077
negative regulation of immune system process	AN-black	7.96861	0.900616
negative regulation of leukocyte activation	AN-black	9.55406	0.029277
negative regulation of lymphocyte proliferation	AN-black	13.4231	13.4231
negative regulation of mononuclear cell proliferation	AN-black	13.4231	13.4231
negative regulation of T cell activation	AN-black	10.2222	10.2222
negative regulation of T cell proliferation	AN-black	13.6296	13.6296
plasma membrane	AN-black	1.90754	0.192169
plasma membrane part	AN-black	1.92443	0.527144
positive regulation of cytokine biosynthetic process	AN-black	7.42912	4.56491
positive regulation of exocytosis	AN-black	19.6872	19.6872
positive regulation of immune effector process	AN-black	8.91494	8.91494
positive regulation of immune response	AN-black	7.34278	1.21602
positive regulation of interferon-gamma biosynthetic process	AN-black	14.1748	14.1748
positive regulation of interleukin-8 biosynthetic process	AN-black	11.5555	8.19951
positive regulation of kinase activity	AN-black	2.88692	1.06333
positive regulation of leukocyte degranulation	AN-black	36.9134	36.9134
positive regulation of MAP kinase activity	AN-black	3.31023	1.35207
positive regulation of mast cell activation	AN-black	49.2179	49.2179
positive regulation of mast cell degranulation	AN-black	49.2179	49.2179
positive regulation of phosphate metabolic process	AN-black	4.05572	1.83615
positive regulation of phosphorus metabolic process	AN-black	4.05572	1.83615
positive regulation of protein kinase activity	AN-black	2.89872	1.08346
positive regulation of secretion	AN-black	5.85734	3.56083
positive regulation of transferase activity	AN-black	2.84063	1.04628
positive regulation of transport	AN-black	4.75851	2.56359
protein secretion	AN-black	4.76302	2.48058
reduction of cytosolic calcium ion concentration	AN-black	59.0615	59.0615
regulated secretory pathway	AN-black	17.0967	17.0967
regulation of catalytic activity	AN-black	2.09438	0.622393
regulation of cell communication	AN-black	2.60907	0.488246
regulation of cellular localization	AN-black	4.82178	2.50091
regulation of cytokine biosynthetic process	AN-black	6.10025	3.49107
regulation of cytokine production	AN-black	5.68864	0.413583
regulation of exocytosis	AN-black	8.28933	8.28933
regulation of immune response	AN-black	5.65275	0.0416126
regulation of interferon-gamma biosynthetic process	AN-black	12.5282	12.5282
regulation of interferon-gamma production	AN-black	11.358	11.358
regulation of interleukin-12 production	AN-black	13.781	13.781
regulation of interleukin-8 biosynthetic process	AN-black	10.2222	7.10497
regulation of interleukin-8 production	AN-black	8.97136	6.04017
regulation of leukocyte degranulation	AN-black	26.8461	26.8461
regulation of leukocyte mediated immunity	AN-black	6.49027	4.03043
regulation of localization	AN-black	2.70352	0.583566
regulation of lymphocyte proliferation	AN-black	8.03236	0.907821
regulation of mast cell activation	AN-black	44.2961	44.2961
regulation of mast cell degranulation	AN-black	42.1868	42.1868
regulation of mononuclear cell proliferation	AN-black	8.03236	0.907821
regulation of myeloid leukocyte mediated immunity	AN-black	22.716	22.716
regulation of phosphate metabolic process	AN-black	3.81042	1.73547
regulation of phosphorus metabolic process	AN-black	3.81042	1.73547
regulation of phosphorylation	AN-black	3.81577	1.7343
regulation of secretion	AN-black	4.28308	2.25027
regulation of signal transduction	AN-black	2.2469	0.342374
regulation of T cell proliferation	AN-black	7.58588	0.158293
regulation of transport	AN-black	3.28119	1.35943
regulation of tumor necrosis factor biosynthetic process	AN-black	11.4842	11.4842
regulation of tumor necrosis factor production	AN-black	12.3045	9.30272
response to bacterium	AN-black	4.52578	2.24859
response to stimulus	AN-black	1.94497	0.0110807
Role of Pattern Recognition Receptors in Recognition of Bacteria and Viruses (3j6wo)	AN-black	11.0212	8.13814
second-messenger-mediated signaling	AN-black	2.93394	1.16678
secretion	AN-black	2.98573	2.98573
secretion by cell	AN-black	4.19933	2.51748
serotonin secretion	AN-black	42.1868	42.1868
serotonin transport	AN-black	27.2591	27.2591
tumor necrosis factor biosynthetic process	AN-black	12.1152	12.1152
tumor necrosis factor production	AN-black	12.434	9.3871
vacuole	AN-black	5.36701	5.36701
vesicle-mediated transport	AN-black	2.56187	1.15927
Acyl-CoA metabolism	AN-blue	7.514	7.514
amino acid biosynthetic process	AN-blue	4.49021	4.49021
Bile acid biosynthesis	AN-blue	4.61953	4.61953
branched chain family amino acid metabolic process	AN-blue	9.6906	9.6906
endoplasmic reticulum	AN-blue	1.58972	0.297911
fatty acid beta-oxidation	AN-blue	4.88895	4.88895
heterocycle metabolic process	AN-blue	3.38748	3.38748
lipid biosynthetic process	AN-blue	2.00139	2.00139
lipid modification	AN-blue	3.24178	3.24178
microbody membrane	AN-blue	4.90935	4.90935
microbody part	AN-blue	4.91698	4.91698
Other carbohydrate metabolism	AN-blue	4.59037	4.59037
Other carbon metabolism	AN-blue	5.2598	5.2598
Other metabolism	AN-blue	2.97782	0.0280102
peroxisomal membrane	AN-blue	4.90935	4.90935
peroxisomal part	AN-blue	4.91698	4.91698
Pyruvate metabolism/ Rodent version	AN-blue	6.06773	6.06773
steroid biosynthetic process	AN-blue	2.98886	2.98886
sulfur amino acid metabolic process	AN-blue	5.8352	5.8352
anatomical structure morphogenesis	AN-brown	1.75671	0.247424
anchoring collagen	AN-brown	9.69304	9.69304
Axonal Guidance Signaling (1deyq)	AN-brown	2.37962	0.453568
basement membrane	AN-brown	5.25843	2.55607
blood coagulation	AN-brown	3.20382	0.181401
Cell adhesion	AN-brown	2.7219	0.859348
Cell adhesion_ECM remodeling	AN-brown	6.60957	1.80571
Cell adhesion_Endothelial cell contacts by non-junctional mechanisms	AN-brown	5.75977	5.75977
Cell adhesion-mediated signaling	AN-brown	2.32162	0.449344
Cell Communication	AN-brown	3.65274	3.65274
cell development	AN-brown	1.73445	1.73445
cell growth	AN-brown	2.01361	0.382877
cell migration	AN-brown	2.48637	0.188018
cell morphogenesis	AN-brown	1.76549	1.76549
cell projection organization	AN-brown	2.07753	2.07753
Cell structure	AN-brown	1.85431	1.85431
Cell structure and motility	AN-brown	2.06167	0.427769
cell-matrix adhesion	AN-brown	3.72252	1.13745
cell-substrate adhesion	AN-brown	3.70327	1.153
cellular structure morphogenesis	AN-brown	1.76549	1.76549
coagulation	AN-brown	3.33027	0.333562
collagen	AN-brown	6.27043	2.96167
collagen fibril organization	AN-brown	7.14831	2.64568
cytoskeleton organization	AN-brown	2.41247	0.459829
Developmental processes	AN-brown	1.73579	0.384348
ECM-receptor interaction	AN-brown	6.01286	3.17442
Ectoderm development	AN-brown	1.93529	1.93529
enzyme linked receptor protein signaling pathway	AN-brown	2.37685	0.498559
extracellular matrix	AN-brown	4.82419	2.11871
extracellular matrix organization	AN-brown	5.75977	1.91183
extracellular matrix part	AN-brown	5.83485	2.92473
Extracellular matrix protein-mediated signaling	AN-brown	4.33369	1.35654
extracellular region part	AN-brown	2.49156	0.557492
extracellular structure organization	AN-brown	4.55981	1.45187
fibril	AN-brown	9.62016	5.20596
Focal adhesion	AN-brown	3.68823	1.53327
generation of neurons	AN-brown	1.83391	1.83391
hemostasis	AN-brown	3.04995	0.0481915
Mesoderm development	AN-brown	2.12262	0.08115
microfibril	AN-brown	10.3854	5.14354
multicellular organismal process	AN-brown	1.35299	0.132652
Neurogenesis	AN-brown	1.92363	1.92363
neurogenesis	AN-brown	1.82212	1.82212
neuron differentiation	AN-brown	1.83588	1.83588
organ morphogenesis	AN-brown	2.06751	0.108124
positive regulation of cell migration	AN-brown	3.19181	0.36457
positive regulation of cell motion	AN-brown	3.34756	0.159916
proteinaceous extracellular matrix	AN-brown	4.84922	2.11981
Receptor protein tyrosine kinase signaling pathway	AN-brown	3.06358	0.476662
regulation of anatomical structure morphogenesis	AN-brown	2.3928	0.300603
regulation of biological quality	AN-brown	1.52941	0.123269
regulation of body fluid levels	AN-brown	2.82016	0.176732
regulation of cell adhesion	AN-brown	2.51709	0.132904
regulation of cell migration	AN-brown	2.92544	0.449174
regulation of cell motion	AN-brown	3.12545	0.32612
regulation of cell size	AN-brown	1.98853	0.339514
regulation of locomotion	AN-brown	2.79283	0.299677
skeletal development	AN-brown	3.02272	0.780588
system development	AN-brown	1.62386	0.147266
transmembrane receptor protein tyrosine kinase signaling pathway	AN-brown	2.2293	0.37592
wound healing	AN-brown	2.91583	0.0784883
apoptosis	AN-coral	3.64563	0.909792
biomineral formation	AN-coral	13.9371	11.0407
blood vessel development	AN-coral	7.92292	5.11064
cell death	AN-coral	3.43498	0.714012
death	AN-coral	3.43295	0.713592
negative regulation of developmental process	AN-coral	5.46833	2.58056
organ development	AN-coral	3.01142	1.34016
ossification	AN-coral	13.9371	11.0407
programmed cell death	AN-coral	3.59391	0.796993
regulation of apoptosis	AN-coral	3.92803	1.06054
regulation of developmental process	AN-coral	3.57476	1.17211
regulation of macrophage differentiation	AN-coral	83.6228	83.6228
regulation of programmed cell death	AN-coral	3.87546	0.986154
vasculature development	AN-coral	7.88219	5.04468
Cell adhesion_Integrin inside-out signaling	AN-cyan	14.1779	11.1809
Development_Alpha-2 adrenergic receptor activation of ERK	AN-cyan	16.4381	16.4381
Regulation of lipid metabolism_Alpha-1 adrenergic receptors signaling via arachidonic acid	AN-cyan	17.7224	17.7224
extracellular region	AN-gold	3.30032	0.0647121
Signal transduction	AN-gold	2.60312	0.517242
biopolymer modification	AN-greenyellow	2.25189	1.04656
Intracellular signaling cascade	AN-greenyellow	2.96353	1.34479
post-translational protein modification	AN-greenyellow	2.55627	1.27057
protein amino acid phosphorylation	AN-greenyellow	2.85807	1.24531
protein modification process	AN-greenyellow	2.21494	1.02044
Protein phosphorylation	AN-greenyellow	3.77958	3.77958
Development_TPO in cell process	AN-grey	2.28334	2.28334
endosome	AN-grey	1.44481	0.059433
erythrocyte differentiation	AN-grey	1.94861	1.94861
IGF-1 Signaling (ciw)	AN-grey	1.91215	1.91215
Insulin signaling pathway	AN-grey	1.68927	1.68927
negative regulation of metabolic process	AN-grey	1.30921	0.027686
Regulation of lipid metabolism_Regulation of lipid metabolism via LXR, NF-Y and SREBP	AN-grey	2.63877	2.63877
cellular macromolecular complex subunit organization	AN-magenta	3.4135	0.317895
chromatin remodeling	AN-magenta	8.19972	0.559413
nuclear speck	AN-magenta	7.59349	3.18615
behavior	AN-peru	5.23244	3.69101
Cell motility	AN-peru	8.21937	5.35318
cell motility	AN-peru	5.45039	2.7181
cell motion	AN-peru	4.53623	1.05845
chemotaxis	AN-peru	10.6748	6.84676
defense response	AN-peru	6.69602	2.22167
Granulocyte-mediated immunity	AN-peru	33.8527	30.1042
Immunity and defense	AN-peru	5.01969	0.957349
inflammatory response	AN-peru	8.79315	4.08826
locomotion	AN-peru	5.17943	2.89439
locomotory behavior	AN-peru	7.96922	4.97532
Macrophage-mediated immunity	AN-peru	14.6861	14.6861
response to external stimulus	AN-peru	5.12292	1.97358
response to stress	AN-peru	3.33434	0.983902
response to wounding	AN-peru	6.41239	2.74698
taxis	AN-peru	10.6748	6.84676
actin cytoskeleton organization	AN-purple	3.88231	0.530675
adaptive immune response	AN-purple	7.40212	1.32722
adaptive immune response based on somatic recombination of immune receptors built from immunoglobulin superfamily domains	AN-purple	7.48769	1.34257
antigen receptor-mediated signaling pathway	AN-purple	15.3546	11.229
B cell activation	AN-purple	9.29954	4.1117
B cell differentiation	AN-purple	11.5658	8.71721
B cell mediated immunity	AN-purple	7.66996	0.831261
B-cell- and antibody-mediated immunity	AN-purple	8.86329	2.61009
biological regulation	AN-purple	1.34872	0.213915
cell activation	AN-purple	7.0345	1.15634
cell communication	AN-purple	1.67926	0.157248
cell killing	AN-purple	9.41403	6.63167
cell proliferation	AN-purple	2.16785	0.0394271
cell surface	AN-purple	3.8334	0.425042
Cytokine and chemokine mediated signaling pathway	AN-purple	5.61596	3.01279
Cytokine/chemokine mediated immunity	AN-purple	7.88682	5.4359
Cytokine-cytokine receptor interaction	AN-purple	3.90475	1.79972
developmental process	AN-purple	1.54815	0.198415
external side of plasma membrane	AN-purple	10.554	6.78998
hemopoiesis	AN-purple	5.06964	1.03508
hemopoietic or lymphoid organ development	AN-purple	5.20887	1.30039
immune effector process	AN-purple	6.28577	0.599724
immune response	AN-purple	5.65939	1.01475
Immune response _Immunological synapse formation	AN-purple	10.9288	1.45098
Immune response _NFAT in immune response	AN-purple	10.9792	2.02733
Immune response _PIP3 signaling in B lymphocytes	AN-purple	12.2378	3.25754
immune response-activating cell surface receptor signaling pathway	AN-purple	15.6698	11.3124
immune response-activating signal transduction	AN-purple	11.8479	3.92502
immune response-regulating cell surface receptor signaling pathway	AN-purple	15.4211	6.98373
immune response-regulating signal transduction	AN-purple	11.4297	3.09165
immune system development	AN-purple	5.15856	1.39535
immune system process	AN-purple	4.86173	0.307057
immunological synapse	AN-purple	25.0129	19.6758
interleukin-2 production	AN-purple	11.9942	8.5636
intracellular signaling cascade	AN-purple	2.32794	0.440995
leukocyte activation	AN-purple	7.61294	1.63203
leukocyte differentiation	AN-purple	6.79025	1.26514
leukocyte mediated cytotoxicity	AN-purple	10.2626	7.21859
leukocyte mediated immunity	AN-purple	7.71054	0.960657
lymphocyte activation	AN-purple	8.64807	3.54731
lymphocyte differentiation	AN-purple	9.59843	4.42294
lymphocyte mediated immunity	AN-purple	8.75251	3.32523
lymphocyte proliferation	AN-purple	8.52218	1.26901
MHCI-mediated immunity	AN-purple	22.1582	22.1582
mononuclear cell proliferation	AN-purple	8.47263	1.26163
multi-organism process	AN-purple	3.04425	0.163205
negative regulation of biological process	AN-purple	2.06746	0.687678
negative regulation of cell activation	AN-purple	9.84657	1.06716
negative regulation of cellular process	AN-purple	2.0065	0.670437
negative regulation of lymphocyte activation	AN-purple	10.2807	0.905883
negative regulation of programmed cell death	AN-purple	3.05512	1.34719
positive regulation of apoptosis	AN-purple	3.3534	1.65207
positive regulation of biological process	AN-purple	2.15977	0.359119
positive regulation of cell activation	AN-purple	8.09607	1.69774
positive regulation of cellular process	AN-purple	2.17636	0.417708
positive regulation of cytokine production	AN-purple	8.17785	1.01888
positive regulation of developmental process	AN-purple	2.83591	1.08283
positive regulation of immune system process	AN-purple	6.89027	0.607134
positive regulation of leukocyte activation	AN-purple	8.1641	1.71201
positive regulation of lymphocyte activation	AN-purple	8.99563	5.85093
positive regulation of multicellular organismal process	AN-purple	4.9881	0.789415
positive regulation of phosphorylation	AN-purple	4.65703	0.475687
positive regulation of programmed cell death	AN-purple	3.30452	1.60548
positive regulation of response to stimulus	AN-purple	5.73737	0.156759
positive regulation of T cell activation	AN-purple	9.57599	6.25608
Primary immunodeficiency	AN-purple	30.2885	17.9625
protein kinase cascade	AN-purple	2.72623	0.375821
regulation of antigen receptor-mediated signaling pathway	AN-purple	16.7505	11.9595
regulation of B cell activation	AN-purple	11.8068	8.75141
regulation of biological process	AN-purple	1.3895	0.236299
regulation of cell activation	AN-purple	9.28448	2.7823
regulation of cell proliferation	AN-purple	2.21145	0.550443
regulation of cellular process	AN-purple	1.40621	0.256773
regulation of immune system process	AN-purple	6.36586	1.00746
regulation of interleukin-2 production	AN-purple	12.2205	8.87081
regulation of kinase activity	AN-purple	2.77183	1.13118
regulation of leukocyte activation	AN-purple	9.38674	2.53904
regulation of lymphocyte activation	AN-purple	9.95773	4.27267
regulation of lymphocyte differentiation	AN-purple	11.5658	8.57281
regulation of multicellular organismal process	AN-purple	2.84073	0.277577
regulation of response to stimulus	AN-purple	4.40713	0.715791
regulation of T cell activation	AN-purple	9.67455	3.73125
response to biotic stimulus	AN-purple	4.15471	0.714234
response to other organism	AN-purple	4.4255	0.722292
response to virus	AN-purple	5.84252	1.98628
signal transduction	AN-purple	1.82675	0.205613
T cell activation	AN-purple	8.72304	3.35381
T cell differentiation	AN-purple	8.40158	5.34319
T cell proliferation	AN-purple	8.45858	0.524947
T cell receptor complex	AN-purple	27.7922	27.7922
T cell receptor signaling pathway	AN-purple	14.9138	10.8513
T-cell mediated immunity	AN-purple	12.6446	7.33389
post-embryonic development	AN-red	10.469	10.469
rRNA metabolic process	AN-red	10.4534	3.43615
rRNA metabolism	AN-red	9.49846	9.49846
rRNA processing	AN-red	10.4344	2.65163
Cell cycle_Cell cycle (generic schema)	AN-salmon	40.8732	19.4051
Cell cycle_Chromosome condensation in prometaphase	AN-salmon	26.8359	2.40423
cell division	AN-salmon	13.4998	0.313948
chromosome condensation	AN-salmon	19.7953	4.43477
chromosome movement towards spindle pole	AN-salmon	95.0176	50.3323
cytokinesis	AN-salmon	11.9519	4.57461
cytokinesis after mitosis	AN-salmon	63.3451	35.4168
cytokinesis during cell cycle	AN-salmon	42.23	19.8874
G2/M transition of mitotic cell cycle	AN-salmon	15.3254	5.41538
M phase of mitotic cell cycle	AN-salmon	13.2976	0.0796546
midbody	AN-salmon	35.3996	16.6083
mitosis	AN-salmon	13.3486	0.0799598
mitotic chromosome movement towards spindle pole	AN-salmon	118.772	62.9154
mitotic spindle organization	AN-salmon	26.8359	4.28359
mitotic spindle stabilization	AN-salmon	79.1813	32.6342
regulation of cell division	AN-salmon	43.9896	43.9896
spindle	AN-salmon	16.492	1.90117
spindle stabilization	AN-salmon	79.1813	32.6342
biopolymer catabolic process	AN-turquoise	1.54784	0.202842
cellular component assembly	AN-turquoise	1.28559	1.28559
cellular macromolecule catabolic process	AN-turquoise	1.48027	0.19013
cellular process	AN-turquoise	1.02473	0.000915566
cellular protein catabolic process	AN-turquoise	1.68714	0.204723
covalent chromatin modification	AN-turquoise	1.84697	1.84697
endosome transport	AN-turquoise	1.86896	1.86896
establishment of RNA localization	AN-turquoise	1.90913	1.90913
macromolecule catabolic process	AN-turquoise	1.47531	0.168173
mitochondrial ATP synthesis coupled electron transport	AN-turquoise	2.51267	2.51267
modification-dependent macromolecule catabolic process	AN-turquoise	1.68603	0.169826
modification-dependent protein catabolic process	AN-turquoise	1.68603	0.169826
mRNA splicing	AN-turquoise	2.04623	0.563494
negative regulation of ligase activity	AN-turquoise	2.30872	2.30872
negative regulation of ubiquitin-protein ligase activity	AN-turquoise	2.30872	2.30872
negative regulation of ubiquitin-protein ligase activity during mitotic cell cycle	AN-turquoise	2.23176	2.23176
nuclear matrix	AN-turquoise	2.07763	2.07763
nuclear transport	AN-turquoise	1.53398	1.53398
nucleocytoplasmic transport	AN-turquoise	1.52874	1.52874
positive regulation of ligase activity	AN-turquoise	2.14613	2.14613
positive regulation of ubiquitin-protein ligase activity	AN-turquoise	2.23875	2.23875
positive regulation of ubiquitin-protein ligase activity during mitotic cell cycle	AN-turquoise	2.35069	2.35069
post-Golgi vesicle-mediated transport	AN-turquoise	2.35398	2.35398
posttranscriptional regulation of gene expression	AN-turquoise	1.55409	1.55409
Pre-mRNA processing	AN-turquoise	1.81571	0.445507
proteasomal protein catabolic process	AN-turquoise	1.9789	0.414662
proteasomal ubiquitin-dependent protein catabolic process	AN-turquoise	1.93093	0.361001
protein catabolic process	AN-turquoise	1.59352	0.165299
protein modification by small protein conjugation	AN-turquoise	1.62709	0.161181
protein targeting	AN-turquoise	1.5073	0.149141
proteolysis involved in cellular protein catabolic process	AN-turquoise	1.70211	0.220074
regulation of ligase activity	AN-turquoise	2.10796	2.10796
regulation of ubiquitin-protein ligase activity	AN-turquoise	2.17603	2.17603
RNA localization	AN-turquoise	1.94864	1.94864
RNA transport	AN-turquoise	1.90913	1.90913
Ubiquitin mediated proteolysis	AN-turquoise	2.30565	0.660993
ubiquitin-dependent protein catabolic process	AN-turquoise	1.68603	0.169826
cellular localization	AN-yellow	1.90729	0.421295
endomembrane system	AN-yellow	2.10624	0.799307
ER to Golgi vesicle-mediated transport	AN-yellow	7.79689	7.79689
establishment of localization in cell	AN-yellow	1.96717	0.469701
establishment of protein localization	AN-yellow	2.36667	0.805764
Golgi apparatus part	AN-yellow	2.62093	1.30414
Golgi membrane	AN-yellow	3.05211	1.77169
Golgi vesicle transport	AN-yellow	6.09757	3.4116
Golgi-associated vesicle	AN-yellow	6.24655	6.24655
Golgi-associated vesicle membrane	AN-yellow	8.25991	8.25991
intracellular protein transport	AN-yellow	2.85924	0.994141
macromolecular complex assembly	AN-yellow	2.08514	0.750038
macromolecule localization	AN-yellow	2.23238	0.672814
protein folding	AN-yellow	3.84332	3.84332
protein localization	AN-yellow	2.14025	0.618837
protein transport	AN-yellow	2.37094	0.774507
transport vesicle	AN-yellow	6.98915	6.98915
alpha DNA polymerase:primase complex	TU-black	59.0583	59.0583
attachment of spindle microtubules to kinetochore	TU-black	23.2736	23.2736
base-excision repair	TU-black	12.4126	12.4126
Cell cycle	TU-black	18.0557	7.64858
cell cycle checkpoint	TU-black	14.8951	14.8951
Cell cycle control	TU-black	4.72353	4.72353
Cell Cycle G1 S Checkpoint Regulation (ci1)	TU-black	9.18799	9.18799
Cell Cycle G2 M DNA Damage Checkpoint Regulation	TU-black	15.9023	15.9023
cell cycle phase	TU-black	10.2189	2.06166
cell cycle process	TU-black	8.03027	1.78442
Cell cycle_Initiation of mitosis	TU-black	10.3365	10.3365
Cell cycle_Role of APC in cell cycle regulation	TU-black	21.8215	2.14179
Cell cycle_Role of Nek in cell cycle regulation	TU-black	8.85985	8.85985
Cell cycle_Role of SCF complex in cell cycle regulation	TU-black	13.2898	13.2898
Cell cycle_Sister chromatid cohesion	TU-black	21.2636	21.2636
Cell cycle_Spindle assembly and chromosome separation	TU-black	11.1495	11.1495
Cell cycle_Start of DNA replication in early S phase	TU-black	30.2883	30.2883
Cell cycle_The metaphase checkpoint	TU-black	31.0095	31.0095
Cell cycle_Transition and termination of DNA replacation	TU-black	30.1714	30.1714
cellular response to DNA damage stimulus	TU-black	9.18799	7.6131
cellular response to stimulus	TU-black	6.5351	5.09058
cellular response to stress	TU-black	6.88465	5.45852
centromere complex assembly	TU-black	35.4394	35.4394
centrosome	TU-black	6.24405	6.24405
centrosome organization	TU-black	12.1606	12.1606
chromatin	TU-black	8.50256	8.50256
Chromatin packaging and remodeling	TU-black	6.63587	6.63587
chromosomal part	TU-black	12.6759	7.35736
chromosome	TU-black	11.6899	6.55148
chromosome localization	TU-black	22.3426	22.3426
chromosome organization	TU-black	6.58115	2.82357
chromosome segregation	TU-black	16.9998	5.9833
Chromosome segregation	TU-black	10.602	10.602
chromosome separation	TU-black	37.2377	37.2377
chromosome, centromeric region	TU-black	23.5672	11.169
cohesin complex	TU-black	39.3722	39.3722
condensed chromosome	TU-black	19.5055	5.21576
condensed chromosome kinetochore	TU-black	31.9234	6.66533
condensed chromosome, centromeric region	TU-black	32.6415	4.67568
condensed nuclear chromosome	TU-black	13.1241	13.1241
condensin complex	TU-black	44.2938	44.2938
Cytokinesis	TU-black	6.66872	6.66872
cytokinetic process	TU-black	25.3894	25.3894
cytoskeletal part	TU-black	4.0868	0.494009
cytoskeleton	TU-black	2.73328	2.73328
dATP/dITP metabolism	TU-black	10.9445	10.9445
dCTP/dUTP metabolism	TU-black	13.2898	13.2898
DNA damage checkpoint	TU-black	12.4126	12.4126
DNA damage response, signal transduction	TU-black	8.04714	8.04714
DNA damage_ATM / ATR regulation of G2 / M checkpoint	TU-black	14.0043	14.0043
DNA damage_ATM/ATR regulation of G1/S checkpoint	TU-black	14.423	14.423
DNA damage_Role of Brca1 and Brca2 in DNA repair	TU-black	10.8533	10.8533
DNA duplex unwinding	TU-black	13.9641	13.9641
DNA geometric change	TU-black	13.9641	13.9641
DNA integrity checkpoint	TU-black	15.3155	15.3155
DNA ligation	TU-black	18.6189	18.6189
DNA metabolic process	TU-black	7.97951	6.57588
DNA metabolism	TU-black	10.4967	8.86684
DNA packaging	TU-black	7.42398	7.42398
DNA recombination	TU-black	11.2257	11.2257
DNA repair	TU-black	7.82176	6.02245
DNA replication	TU-black	29.9116	28.3725
DNA replication checkpoint	TU-black	33.514	33.514
DNA replication factor C complex	TU-black	49.2153	49.2153
DNA replication initiation	TU-black	30.5881	30.5881
DNA strand elongation	TU-black	40.623	40.623
DNA strand elongation during DNA replication	TU-black	44.6853	44.6853
DNA unwinding during replication	TU-black	15.2336	15.2336
DNA-dependent DNA replication	TU-black	18.7929	18.7929
double-strand break repair	TU-black	11.1713	11.1713
double-strand break repair via homologous recombination	TU-black	20.3115	20.3115
establishment of chromosome localization	TU-black	22.3426	22.3426
establishment of organelle localization	TU-black	9.19159	9.19159
G1 phase	TU-black	12.4126	12.4126
G1/S transition of mitotic cell cycle	TU-black	6.83958	6.83958
Homologous recombination	TU-black	16.079	16.079
interphase	TU-black	9.34939	9.34939
interphase of mitotic cell cycle	TU-black	8.6134	8.6134
intracellular organelle part	TU-black	2.49364	0.0195862
kinetochore	TU-black	23.8138	8.74047
kinetochore organization	TU-black	35.4394	35.4394
M phase	TU-black	11.4913	0.768859
M phase of meiotic cell cycle	TU-black	9.05783	9.05783
macromolecular complex subunit organization	TU-black	2.2046	0.0628627
MCM complex	TU-black	59.0583	59.0583
Meiosis	TU-black	10.0121	10.0121
meiosis	TU-black	9.05783	9.05783
meiosis I	TU-black	11.1713	11.1713
meiotic cell cycle	TU-black	9.22848	9.22848
meiotic chromosome segregation	TU-black	31.9181	31.9181
metaphase plate congression	TU-black	18.6189	18.6189
microtubule	TU-black	6.87451	6.87451
microtubule anchoring	TU-black	23.8534	23.8534
microtubule associated complex	TU-black	5.86075	5.86075
microtubule cytoskeleton	TU-black	5.47718	0.766753
microtubule cytoskeleton organization	TU-black	9.30284	1.33257
microtubule organizing center	TU-black	6.21667	6.21667
microtubule organizing center organization	TU-black	13.1194	13.1194
microtubule-based process	TU-black	6.35494	6.35494
Mismatch repair	TU-black	26.9648	26.9648
Mitosis	TU-black	7.23805	0.704855
mitotic cell cycle	TU-black	8.92502	1.24856
mitotic cell cycle checkpoint	TU-black	10.0946	10.0946
mitotic cell cycle spindle assembly checkpoint	TU-black	21.8569	21.8569
mitotic chromosome condensation	TU-black	25.1355	25.1355
mitotic sister chromatid segregation	TU-black	23.6316	5.35902
negative regulation of DNA metabolic process	TU-black	12.89	12.89
negative regulation of DNA replication	TU-black	13.2992	13.2992
negative regulation of DNA replication initiation	TU-black	33.514	33.514
nuclear chromatin	TU-black	10.271	10.271
nuclear chromosome	TU-black	12.7139	12.7139
nuclear chromosome part	TU-black	13.7206	13.7206
nuclear replication fork	TU-black	27.975	27.975
nuclear replisome	TU-black	25.838	25.838
nucleoplasm	TU-black	5.15274	1.72191
Nucleotide excision repair	TU-black	10.0961	10.0961
organelle localization	TU-black	7.48593	7.48593
organelle organization	TU-black	3.363	0.994762
outer kinetochore of condensed chromosome	TU-black	59.0583	59.0583
p53 signaling pathway	TU-black	8.33451	8.33451
positive regulation of cell cycle	TU-black	8.1923	8.1923
positive regulation of mitotic cell cycle	TU-black	14.5713	14.5713
positive regulation of S phase of mitotic cell cycle	TU-black	23.2736	23.2736
protein complex	TU-black	3.07183	1.5808
protein-DNA complex	TU-black	6.94804	6.94804
recombinational repair	TU-black	20.1084	20.1084
regulation of cell cycle	TU-black	5.54604	5.54604
regulation of cell cycle process	TU-black	12.6251	12.6251
regulation of cyclin-dependent protein kinase activity	TU-black	7.65159	7.65159
regulation of DNA metabolic process	TU-black	9.69732	9.69732
regulation of DNA replication	TU-black	10.72	10.72
regulation of DNA replication initiation	TU-black	27.9283	27.9283
regulation of microtubule-based process	TU-black	8.93705	8.93705
regulation of mitosis	TU-black	10.0946	10.0946
regulation of mitotic cell cycle	TU-black	10.0387	2.74092
regulation of S phase	TU-black	17.7726	17.7726
regulation of S phase of mitotic cell cycle	TU-black	13.5867	13.5867
replication fork	TU-black	27.5606	27.5606
replisome	TU-black	24.3181	24.3181
response to abiotic stimulus	TU-black	2.89537	2.89537
response to DNA damage stimulus	TU-black	7.53727	6.0686
response to light stimulus	TU-black	4.49421	4.49421
response to radiation	TU-black	4.59995	4.59995
response to UV	TU-black	6.98207	6.98207
Role of BRCA1 in DNA Damage Response (3ddup)	TU-black	23.5672	23.5672
S phase	TU-black	15.5666	15.5666
S phase of mitotic cell cycle	TU-black	13.1427	13.1427
sister chromatid segregation	TU-black	23.1858	5.25791
spindle assembly	TU-black	22.3426	22.3426
spindle checkpoint	TU-black	20.1084	20.1084
spindle microtubule	TU-black	14.7646	14.7646
spindle organization	TU-black	20.2971	0.975236
spindle pole	TU-black	22.4014	22.4014
Transcription_Ligand-dependent activation of the ESR1/SP pathway	TU-black	11.0256	11.0256
TTP metabolism	TU-black	13.782	13.782
ATP biosynthetic process	TU-blue	5.48705	5.48705
ATP metabolic process	TU-blue	4.08128	4.08128
electron transport chain	TU-blue	3.35942	3.35942
envelope	TU-blue	1.91447	0.115307
generation of precursor metabolites and energy	TU-blue	2.16661	2.16661
Intracellular protein traffic	TU-blue	1.64653	0.313508
mitochondrial electron transport, NADH to ubiquinone	TU-blue	4.98823	4.98823
mitochondrial membrane part	TU-blue	4.4306	2.28194
mitochondrial respiratory chain	TU-blue	5.1838	2.97459
mitochondrial respiratory chain complex I	TU-blue	5.34837	5.34837
NADH dehydrogenase complex	TU-blue	5.20382	5.20382
nucleoside triphosphate biosynthetic process	TU-blue	4.45757	4.45757
nucleoside triphosphate metabolic process	TU-blue	3.42565	3.42565
organelle envelope	TU-blue	1.91447	0.115307
Oxidative phosphorylation	TU-blue	6.07669	3.64499
oxidative phosphorylation	TU-blue	4.77135	2.22842
Oxidative Phosphorylation (ds6)	TU-blue	5.16519	2.93481
Proteasome	TU-blue	7.07487	3.26122
purine nucleoside triphosphate biosynthetic process	TU-blue	4.63193	4.63193
purine nucleoside triphosphate metabolic process	TU-blue	3.68992	3.68992
purine ribonucleoside triphosphate biosynthetic process	TU-blue	4.63193	4.63193
purine ribonucleoside triphosphate metabolic process	TU-blue	3.68992	3.68992
Regulation of degradation of deltaF508 CFTR in CF	TU-blue	4.49837	4.49837
Regulation of degradation of wt-CFTR	TU-blue	6.27714	6.27714
respiratory chain complex I	TU-blue	5.20382	5.20382
ribonucleoside triphosphate biosynthetic process	TU-blue	4.52421	4.52421
ribonucleoside triphosphate metabolic process	TU-blue	3.59153	3.59153
Transcription_Ligand-Dependent Transcription of Retinoid-Target genes	TU-blue	3.00302	0.841799
Ubiquinone metabolism	TU-blue	5.76472	5.76472
Biological process unclassified	TU-brown	1.31326	1.31326
cell	TU-brown	1.04098	0.00556987
cell part	TU-brown	1.03999	0.00605809
meiotic recombination	TU-brown	7.84806	7.84806
mRNA export from nucleus	TU-brown	5.29374	5.29374
negative regulation of biosynthetic process	TU-brown	1.90425	0.569029
negative regulation of cellular biosynthetic process	TU-brown	1.91229	0.571432
chromatin modification	TU-green	5.7418	1.0953
establishment or maintenance of chromatin architecture	TU-green	4.52882	0.779774
mRNA transcription	TU-green	1.80036	0.563525
negative regulation of cellular metabolic process	TU-green	2.03207	0.730042
negative regulation of gene expression	TU-green	2.44082	0.551365
negative regulation of macromolecule biosynthetic process	TU-green	2.18749	0.240451
negative regulation of macromolecule metabolic process	TU-green	2.09011	0.328637
negative regulation of nucleobase, nucleoside, nucleotide and nucleic acid metabolic process	TU-green	2.29774	0.42787
negative regulation of RNA metabolic process	TU-green	3.29922	1.36829
negative regulation of transcription	TU-green	2.45061	0.498446
negative regulation of transcription from RNA polymerase II promoter	TU-green	3.11347	1.1476
negative regulation of transcription, DNA-dependent	TU-green	3.24514	1.34388
nuclear body	TU-green	4.67234	0.822889
nuclear periphery	TU-green	6.37732	4.14557
nucleoplasm part	TU-green	4.44382	0.247688
regulation of biosynthetic process	TU-green	1.87295	0.175839
regulation of cellular biosynthetic process	TU-green	1.86464	0.160107
regulation of cellular metabolic process	TU-green	1.75479	0.0992075
regulation of gene expression	TU-green	1.94561	0.233031
regulation of gene expression, epigenetic	TU-green	5.55658	5.55658
regulation of macromolecule biosynthetic process	TU-green	1.88828	0.171604
regulation of macromolecule metabolic process	TU-green	1.8085	0.124119
regulation of metabolic process	TU-green	1.75304	0.138803
regulation of nucleobase, nucleoside, nucleotide and nucleic acid metabolic process	TU-green	1.99467	0.52316
regulation of RNA metabolic process	TU-green	2.20723	0.523278
regulation of transcription	TU-green	2.02956	0.553996
regulation of transcription from RNA polymerase II promoter	TU-green	2.29511	1.04209
regulation of transcription, DNA-dependent	TU-green	2.18366	0.543646
RNA biosynthetic process	TU-green	2.1669	0.558599
transcription from RNA polymerase II promoter	TU-green	2.18956	0.969004
transcription, DNA-dependent	TU-green	2.16966	0.559309
biological adhesion	TU-greenyellow	3.24672	0.5745
cell adhesion	TU-greenyellow	3.24971	0.57503
localization of cell	TU-greenyellow	3.11311	1.03932
Golgi apparatus	TU-grey	1.25634	1.25634
proteasome complex	TU-grey	1.86136	1.86136
protein ubiquitination	TU-grey	1.4676	1.4676
Translation _Regulation activity of EIF2	TU-grey	1.80061	1.80061
biopolymer biosynthetic process	TU-grey60	3.45241	1.41235
biopolymer metabolic process	TU-grey60	2.30905	0.318084
biosynthetic process	TU-grey60	2.75938	1.1594
cellular biopolymer biosynthetic process	TU-grey60	3.99431	1.96492
cellular biopolymer metabolic process	TU-grey60	3.46313	0.367412
cellular biosynthetic process	TU-grey60	2.7925	1.18505
cellular macromolecule biosynthetic process	TU-grey60	3.66145	1.88137
cellular macromolecule metabolic process	TU-grey60	2.04151	0.190957
cellular metabolic process	TU-grey60	1.68066	0.00857482
cellular protein metabolic process	TU-grey60	3.99165	2.05398
cytoplasm	TU-grey60	1.94929	0.492789
cytoplasmic part	TU-grey60	2.90181	1.21436
cytosol	TU-grey60	10.3196	6.85965
cytosolic large ribosomal subunit	TU-grey60	108.651	108.651
cytosolic part	TU-grey60	64.6445	64.6445
cytosolic ribosome	TU-grey60	113.59	113.59
cytosolic small ribosomal subunit	TU-grey60	118.837	118.837
gene expression	TU-grey60	3.28113	0.43919
intracellular	TU-grey60	1.41726	0.03081
intracellular non-membrane-bounded organelle	TU-grey60	5.13726	1.44611
intracellular organelle	TU-grey60	1.70653	0.110775
intracellular part	TU-grey60	1.48652	0.0323157
large ribosomal subunit	TU-grey60	58.9274	48.3902
macromolecular complex	TU-grey60	5.37289	2.49956
macromolecule biosynthetic process	TU-grey60	3.15088	1.3913
macromolecule metabolic process	TU-grey60	2.00067	0.187138
metabolic process	TU-grey60	1.59177	0.0081213
non-membrane-bounded organelle	TU-grey60	5.13726	1.44611
organelle	TU-grey60	1.68963	0.102082
organelle part	TU-grey60	2.54257	0.062539
primary metabolic process	TU-grey60	1.73616	0.00885796
Protein biosynthesis	TU-grey60	30.6202	25.0037
protein metabolic process	TU-grey60	3.92026	2.01724
Protein metabolism and modification	TU-grey60	5.50559	5.50559
ribonucleoprotein complex	TU-grey60	30.6676	22.8335
ribosomal subunit	TU-grey60	60.3248	50.5453
ribosome	TU-grey60	58.8438	49.6838
Ribosome	TU-grey60	50	50
small ribosomal subunit	TU-grey60	60.3616	60.3616
translation	TU-grey60	26.335	20.2972
Translation _Regulation of translation initiation	TU-grey60	99.3933	99.3933
translational elongation	TU-grey60	86.2197	86.2197
anatomical structure development	TU-lightcyan	2.27315	0.695475
multicellular organismal development	TU-lightcyan	2.1422	0.651905
nervous system development	TU-lightcyan	3.58929	1.86125
Amino acid activation	TU-lightyellow	35.3085	35.3085
Aminoacyl-tRNA biosynthesis	TU-lightyellow	33.9027	33.9027
Aminoacyl-tRNA biosynthesis in cytoplasma	TU-lightyellow	70.2143	70.2143
Aminoacyl-tRNA biosynthesis in cytoplasma/ Rodent version	TU-lightyellow	70.2143	70.2143
cellular component organization	TU-lightyellow	2.63726	0.555121
cellular macromolecular complex assembly	TU-lightyellow	6.85389	5.40454
intracellular membrane-bounded organelle	TU-lightyellow	1.75258	0.265516
intracellular organelle lumen	TU-lightyellow	4.83126	1.13521
membrane-bounded organelle	TU-lightyellow	1.75153	0.265357
membrane-enclosed lumen	TU-lightyellow	3.92642	0.871955
mRNA metabolic process	TU-lightyellow	10.0159	4.27319
mRNA processing	TU-lightyellow	9.37377	3.12072
ncRNA metabolic process	TU-lightyellow	22.5046	15.6693
ncRNA processing	TU-lightyellow	17.9019	11.1777
nuclear lumen	TU-lightyellow	5.15186	1.34316
nuclear part	TU-lightyellow	4.68777	1.0247
nucleobase, nucleoside, nucleotide and nucleic acid metabolic process	TU-lightyellow	2.61267	0.749581
nucleolus	TU-lightyellow	6.2777	2.87234
Nucleoside, nucleotide and nucleic acid metabolism	TU-lightyellow	2.61894	0.368554
nucleus	TU-lightyellow	3.01389	0.642434
organelle lumen	TU-lightyellow	4.22924	1.06402
ribonucleoprotein complex assembly	TU-lightyellow	16.4697	14.475
ribonucleoprotein complex biogenesis and assembly	TU-lightyellow	19.3307	7.18704
ribosome biogenesis	TU-lightyellow	27.6124	14.8826
RNA metabolic process	TU-lightyellow	3.19026	0.971393
RNA processing	TU-lightyellow	9.87656	4.81876
tRNA metabolic process	TU-lightyellow	18.5749	18.5749
intracellular transport	TU-purple	2.9301	0.552048
RNA splicing	TU-purple	6.36167	2.83129
-alanine Metabolism (dsl)	TU-red	12.1019	6.22554
Alanine, cysteine, and L-methionine metabolism	TU-red	15.866	9.60644
Alanine, cysteine, and L-methionine metabolism / Human version	TU-red	13.0328	13.0328
amine biosynthetic process	TU-red	5.74956	2.1241
amine catabolic process	TU-red	8.48471	3.52879
Amino acid biosynthesis	TU-red	9.15582	3.66734
amino acid catabolic process	TU-red	9.99006	4.64113
Amino acid catabolism	TU-red	10.5292	5.50848
amino acid metabolic process	TU-red	6.22944	2.59082
Amino acid metabolism	TU-red	8.42336	4.53355
androgen metabolic process	TU-red	13.0397	13.0397
aromatic amino acid family catabolic process	TU-red	19.058	19.058
aromatic compound catabolic process	TU-red	24.7754	17.9919
Benzo[a]pyrene metabolism	TU-red	20.734	20.734
Beta-alanine metabolism	TU-red	20.734	20.734
beta-Alanine metabolism	TU-red	8.08247	3.09173
Beta-alanine metabolism/ Rodent version	TU-red	20.734	20.734
Bile Acid Biosynthesis	TU-red	14.5138	14.5138
Bile Acid Biosynthesis / Rodent version	TU-red	13.3043	13.3043
Butanoate metabolism	TU-red	7.40893	1.25634
Carbohydrate metabolism	TU-red	2.49974	0.257701
carboxylic acid catabolic process	TU-red	9.94073	4.35767
carboxylic acid metabolic process	TU-red	6.16197	2.87821
catabolic process	TU-red	2.44286	0.529812
cellular alcohol metabolic process	TU-red	4.00751	1.73407
cellular amine metabolic process	TU-red	4.99094	1.77531
cellular amino acid and derivative metabolic process	TU-red	6.09142	2.46483
cellular aromatic compound metabolic process	TU-red	6.67534	3.42397
cellular carbohydrate metabolic process	TU-red	2.88925	0.779736
cellular catabolic process	TU-red	2.52421	0.489966
cellular lipid catabolic process	TU-red	7.50768	3.24426
cellular lipid metabolic process	TU-red	3.70022	1.44886
cellular nitrogen compound metabolic process	TU-red	4.64405	1.64013
cholesterol metabolic process	TU-red	4.97037	4.97037
Coenzyme and prosthetic group metabolism	TU-red	4.56042	1.44474
coenzyme metabolic process	TU-red	6.10407	2.43382
cofactor metabolic process	TU-red	6.04919	2.20861
Complement and coagulation cascades	TU-red	4.56835	4.56835
diterpenoid metabolic process	TU-red	11.5618	11.5618
drug metabolic process	TU-red	13.3921	8.09572
Drug metabolism - cytochrome P450	TU-red	7.06709	7.06709
Drug metabolism - other enzymes	TU-red	7.89488	7.89488
Electron transport	TU-red	5.37661	2.7579
endoplasmic reticulum membrane	TU-red	2.79214	0.78358
endoplasmic reticulum part	TU-red	2.77606	0.779068
fatty acid catabolic process	TU-red	9.0843	3.95905
fatty acid metabolic process	TU-red	6.10547	2.87946
Fatty acid metabolism	TU-red	8.43389	3.46287
Fatty Acid Metabolism (dt8)	TU-red	13.1672	7.8899
Fatty Acid Omega Oxidation	TU-red	22.8074	22.8074
fatty acid oxidation	TU-red	7.37362	2.7975
gluconeogenesis	TU-red	11.5618	11.5618
glucose metabolic process	TU-red	4.76449	4.76449
Glycine, serine and threonine metabolism	TU-red	7.27423	2.64645
Glycine, serine, cysteine and threonine metabolism	TU-red	13.1776	6.77892
Glycine, serine, cysteine and threonine metabolism/ Rodent version	TU-red	13.1776	6.77892
Glyoxylate and dicarboxylate metabolism	TU-red	11.3155	11.3155
hexose biosynthetic process	TU-red	9.9671	9.9671
hexose metabolic process	TU-red	3.9326	3.9326
Histidine-glutamate-glutamine and proline metabolism	TU-red	8.37824	8.37824
Histidine-glutamate-glutamine and proline metabolism/ Rodent version	TU-red	8.92464	8.92464
isoprenoid metabolic process	TU-red	8.84834	8.84834
Leucune, isoleucine and valine metabolism/ Rodent version	TU-red	14.5968	7.55818
lipid catabolic process	TU-red	5.38595	2.68241
lipid metabolic process	TU-red	3.67908	1.48272
lipid oxidation	TU-red	7.37362	2.7975
Lipid, fatty acid and steroid metabolism	TU-red	3.83408	1.30938
L-phenylalanine catabolic process	TU-red	27.5282	27.5282
L-phenylalanine metabolic process	TU-red	24.7754	24.7754
LPS IL-1 Mediated Inhibition of RXR Function (1jzau)	TU-red	7.30846	4.56868
Lysine degradation	TU-red	6.35052	6.35052
Lysine metabolism/ Rodent version	TU-red	11.8261	5.90135
microbody	TU-red	6.47237	1.38558
microsome	TU-red	4.33464	1.48761
mitochondrial envelope	TU-red	2.88544	0.484675
mitochondrial inner membrane	TU-red	3.37963	0.351382
Mitochondrial long chain fatty acid beta-oxidation	TU-red	16.0994	16.0994
mitochondrial lumen	TU-red	5.85113	1.84793
mitochondrial matrix	TU-red	5.85113	1.84793
mitochondrial membrane	TU-red	3.0855	0.557775
mitochondrial part	TU-red	3.77612	0.968361
mitochondrion	TU-red	3.45943	0.761861
monocarboxylic acid metabolic process	TU-red	6.71621	3.5379
monosaccharide metabolic process	TU-red	4.0343	4.0343
n-3 Polyunsaturated fatty acid biosynthesis	TU-red	14.5138	14.5138
n-6 Polyunsaturated fatty acid biosynthesis	TU-red	14.5138	14.5138
nitrogen compound catabolic process	TU-red	8.80902	3.78426
nitrogen compound metabolic process	TU-red	4.13842	1.35187
nuclear envelope-endoplasmic reticulum network	TU-red	2.69335	0.727776
organelle inner membrane	TU-red	3.17874	0.305729
organelle membrane	TU-red	2.10532	0.29526
organic acid catabolic process	TU-red	9.94073	4.35767
organic acid metabolic process	TU-red	6.19032	2.90326
oxidation reduction	TU-red	4.56135	1.49392
Peroxisomal branched chain fatty acid oxidation	TU-red	20.5267	11.7285
peroxisome	TU-red	6.5513	1.40247
Peroxysomal straight-chain fatty acid beta-oxidation	TU-red	31.9304	20.7327
PPAR signaling pathway	TU-red	7.13159	7.13159
Propionate metabolism p.1	TU-red	19.5492	19.5492
Propionate metabolism p.1 / Human version	TU-red	18.2459	18.2459
pyruvate metabolic process	TU-red	10.3231	10.3231
regulation of blood coagulation	TU-red	7.58429	4.43376
response to xenobiotic stimulus	TU-red	6.95018	3.21893
retinoid metabolic process	TU-red	11.5618	11.5618
secondary metabolic process	TU-red	8.41139	8.41139
Selenoaminoacids and taurine, hypotaurine metabolism	TU-red	13.0328	13.0328
serine family amino acid metabolic process	TU-red	11.0113	3.47414
steroid metabolic process	TU-red	4.4	1.80524
Steroid metabolism	TU-red	5.80921	2.99794
sterol metabolic process	TU-red	4.77762	4.77762
terpenoid metabolic process	TU-red	10.7054	10.7054
Tryptophan metabolism	TU-red	11.4037	7.70927
Tryptophan metabolism/ Rodent version	TU-red	11.4037	4.40514
Urea cycle	TU-red	13.0328	13.0328
Valine, leucine and isoleucine degradation	TU-red	8.81724	3.62027
vesicular fraction	TU-red	4.2167	1.44713
Vitamin E (alfa-tocopherol) metabolism	TU-red	24.149	24.149
vitamin metabolic process	TU-red	6.49541	2.09169
water-soluble vitamin metabolic process	TU-red	6.99869	1.63327
xenobiotic metabolic process	TU-red	10.5255	5.20515
transcription	TU-tan	2.20623	0.207116
actin cytoskeleton	TU-turquoise	2.02677	2.02677
actin filament organization	TU-turquoise	2.39549	2.39549
actin filament polymerization	TU-turquoise	2.73893	2.73893
actin filament-based process	TU-turquoise	2.24484	0.21069
actin polymerization or depolymerization	TU-turquoise	3.03395	3.03395
alpha-beta T cell activation	TU-turquoise	4.26565	4.26565
alpha-beta T cell differentiation	TU-turquoise	3.9839	3.9839
anatomical structure formation	TU-turquoise	2.79728	0.5067
Angiogenesis	TU-turquoise	3.53085	3.53085
angiogenesis	TU-turquoise	2.85619	0.495281
anti-apoptosis	TU-turquoise	1.86316	1.86316
B cell receptor signaling pathway	TU-turquoise	5.14587	5.14587
Blood clotting	TU-turquoise	2.96726	2.96726
Blood coagulation_GPIb-IX-V-dependent platelet activation	TU-turquoise	2.87657	2.87657
Blood coagulation_GPVI-dependent platelet activation	TU-turquoise	3.26199	3.26199
blood vessel morphogenesis	TU-turquoise	2.83023	0.447456
bone remodeling	TU-turquoise	2.46483	2.46483
calcium-mediated signaling	TU-turquoise	2.30904	2.30904
cell activation during immune response	TU-turquoise	3.30806	3.30806
Cell adhesion molecules (CAMs)	TU-turquoise	2.11522	2.11522
Cell adhesion_Cell-matrix glycoconjugates	TU-turquoise	4.71742	4.71742
Cell adhesion_Chemokines and adhesion	TU-turquoise	3.37435	3.37435
cell differentiation	TU-turquoise	1.5046	0.0380079
cellular developmental process	TU-turquoise	1.48403	0.0180596
chemokine biosynthetic process	TU-turquoise	3.33786	3.33786
chemokine production	TU-turquoise	3.60211	3.60211
collagen metabolic process	TU-turquoise	3.56252	3.56252
cytokine and chemokine mediated signaling pathway	TU-turquoise	2.01546	2.01546
Cytoskeleton remodeling_Cytoskeleton remodeling	TU-turquoise	2.39073	2.39073
Cytoskeleton remodeling_Integrin outside-in signaling	TU-turquoise	2.80416	2.80416
cytosolic calcium ion homeostasis	TU-turquoise	1.86406	1.86406
elevation of cytosolic calcium ion concentration	TU-turquoise	1.80993	1.80993
endothelial cell migration	TU-turquoise	3.19399	3.19399
Ephrin Receptor Signaling (xy6n)	TU-turquoise	2.20651	2.20651
extracellular space	TU-turquoise	1.71466	1.71466
G-protein signaling_H-RAS regulation pathway	TU-turquoise	3.73889	3.73889
Hepatic Fibrosis Hepatic Stellate Cell Activation (1nilk)	TU-turquoise	4.36945	0.10296
I-kappaB kinase/NF-kappaB cascade	TU-turquoise	1.87911	1.87911
IL-8 Signaling (3j6wl)	TU-turquoise	2.92385	2.92385
Immune response _BCR pathway	TU-turquoise	3.65641	3.65641
Immune response _CD16 signaling in NK cells	TU-turquoise	3.26199	3.26199
Immune response _CD28 signaling	TU-turquoise	3.787	3.787
Immune response _CXCR4 signaling via second messenger	TU-turquoise	3.24456	3.24456
Immune response _Human NKG2D signaling	TU-turquoise	3.51064	3.51064
Immune response _IL2 activation and signaling pathway	TU-turquoise	4.06993	4.06993
Immune response _IL3 activation and signaling pathway	TU-turquoise	3.97257	3.97257
Immune response _Murine NKG2D signaling	TU-turquoise	4.33667	4.33667
Immune response _NF-AT signaling and leukocyte interactions	TU-turquoise	2.99111	2.99111
Immune response _Sialic-acid receptors (Siglecs) signaling	TU-turquoise	6.65989	6.65989
Immune response _T cell receptor signaling pathway	TU-turquoise	4.02553	4.02553
Immune response _TCR and CD28 co-stimulation in activation of NF-kB	TU-turquoise	3.84794	3.84794
Immune response_Lipoxin inhibitory action on Superoxide production in neutrophils	TU-turquoise	3.35461	3.35461
induction of apoptosis	TU-turquoise	1.76161	1.76161
induction of programmed cell death	TU-turquoise	1.75973	1.75973
Inhibitory action of Lipoxins on neutrophil migration	TU-turquoise	2.60117	2.60117
Inhibitory action of Lipoxins on Superoxide production in neutrophils	TU-turquoise	3.35461	3.35461
integrin complex	TU-turquoise	3.38868	3.38868
integrin-mediated signaling pathway	TU-turquoise	2.57293	2.57293
interleukin-6 production	TU-turquoise	2.60635	2.60635
JAK-STAT cascade	TU-turquoise	2.33359	2.33359
leukocyte activation during immune response	TU-turquoise	3.30806	3.30806
Ligand-mediated signaling	TU-turquoise	1.74872	1.74872
localization	TU-turquoise	1.24642	1.24642
lymph vessel development	TU-turquoise	7.7188	7.7188
lymphocyte costimulation	TU-turquoise	5.14587	5.14587
macrophage differentiation	TU-turquoise	3.54648	3.54648
MAPKKK cascade	TU-turquoise	1.77835	1.77835
membrane raft	TU-turquoise	2.94911	2.94911
multicellular organismal macromolecule metabolic process	TU-turquoise	3.38874	3.38874
natural killer cell mediated cytotoxicity	TU-turquoise	3.05536	3.05536
Natural killer cell mediated cytotoxicity	TU-turquoise	2.02999	2.02999
natural killer cell mediated immunity	TU-turquoise	3.0609	3.0609
negative regulation of apoptosis	TU-turquoise	1.70782	1.70782
negative regulation of cell communication	TU-turquoise	2.32773	2.32773
negative regulation of cell proliferation	TU-turquoise	1.5584	1.5584
negative regulation of multicellular organismal process	TU-turquoise	2.52248	2.52248
negative regulation of response to stimulus	TU-turquoise	2.32895	2.32895
negative regulation of signal transduction	TU-turquoise	2.03797	2.03797
neutrophil chemotaxis	TU-turquoise	3.75509	3.75509
patterning of blood vessels	TU-turquoise	4.99452	4.99452
peptidyl-tyrosine modification	TU-turquoise	2.32352	2.32352
peptidyl-tyrosine phosphorylation	TU-turquoise	2.40957	2.40957
phosphate metabolic process	TU-turquoise	1.46391	1.46391
phosphorus metabolic process	TU-turquoise	1.46286	1.46286
phosphorylation	TU-turquoise	1.50642	1.50642
platelet activation	TU-turquoise	2.80684	2.80684
positive regulation of alpha-beta T cell activation	TU-turquoise	5.44856	5.44856
positive regulation of alpha-beta T cell differentiation	TU-turquoise	5.51343	5.51343
positive regulation of angiogenesis	TU-turquoise	2.89455	2.89455
positive regulation of behavior	TU-turquoise	3.08752	3.08752
positive regulation of biosynthetic process	TU-turquoise	1.53631	1.53631
positive regulation of catalytic activity	TU-turquoise	1.53069	1.53069
positive regulation of cell adhesion	TU-turquoise	2.86203	2.86203
positive regulation of cell communication	TU-turquoise	2.31863	2.31863
positive regulation of cell differentiation	TU-turquoise	2.16503	2.16503
positive regulation of cell proliferation	TU-turquoise	1.88543	1.88543
positive regulation of cellular biosynthetic process	TU-turquoise	1.53617	1.53617
positive regulation of cellular metabolic process	TU-turquoise	1.53349	1.53349
positive regulation of chemokine biosynthetic process	TU-turquoise	4.01378	4.01378
positive regulation of chemotaxis	TU-turquoise	3.08752	3.08752
positive regulation of cytokine secretion	TU-turquoise	3.17833	3.17833
positive regulation of defense response	TU-turquoise	2.72428	2.72428
positive regulation of growth	TU-turquoise	2.48104	2.48104
positive regulation of hydrolase activity	TU-turquoise	1.93764	1.93764
positive regulation of locomotion	TU-turquoise	3.55194	3.55194
positive regulation of lymphocyte proliferation	TU-turquoise	3.04403	3.04403
positive regulation of macromolecule biosynthetic process	TU-turquoise	1.53976	1.53976
positive regulation of macromolecule metabolic process	TU-turquoise	1.51976	1.51976
positive regulation of metabolic process	TU-turquoise	1.50541	1.50541
positive regulation of mononuclear cell proliferation	TU-turquoise	3.04403	3.04403
positive regulation of protein kinase cascade	TU-turquoise	2.30374	2.30374
positive regulation of protein secretion	TU-turquoise	2.86698	2.86698
positive regulation of protein transport	TU-turquoise	2.59698	2.59698
positive regulation of response to external stimulus	TU-turquoise	2.78734	2.78734
positive regulation of signal transduction	TU-turquoise	2.02894	2.02894
positive regulation of T cell proliferation	TU-turquoise	3.28998	3.28998
prostaglandin metabolic process	TU-turquoise	3.50855	3.50855
prostanoid metabolic process	TU-turquoise	3.52859	3.52859
Ras protein signal transduction	TU-turquoise	1.99263	1.99263
receptor complex	TU-turquoise	2.56526	2.56526
regulation of actin cytoskeleton organization	TU-turquoise	2.69087	2.69087
regulation of alpha-beta T cell activation	TU-turquoise	4.56111	4.56111
regulation of angiogenesis	TU-turquoise	2.57293	2.57293
regulation of behavior	TU-turquoise	2.77877	2.77877
regulation of bone remodeling	TU-turquoise	2.67189	2.67189
regulation of cell differentiation	TU-turquoise	1.85823	1.85823
regulation of cell growth	TU-turquoise	1.74897	1.74897
regulation of cellular component organization	TU-turquoise	1.8223	1.8223
regulation of cellular protein metabolic process	TU-turquoise	1.60513	1.60513
regulation of chemokine production	TU-turquoise	3.59014	3.59014
regulation of chemotaxis	TU-turquoise	2.92379	2.92379
regulation of coagulation	TU-turquoise	3.25002	3.25002
regulation of cytokine secretion	TU-turquoise	2.96187	2.96187
regulation of cytoskeleton organization	TU-turquoise	2.12223	2.12223
regulation of defense response	TU-turquoise	2.22896	2.22896
regulation of endocytosis	TU-turquoise	2.54266	2.54266
regulation of hydrolase activity	TU-turquoise	1.87063	1.87063
regulation of I-kappaB kinase/NF-kappaB cascade	TU-turquoise	2.18256	2.18256
regulation of immune effector process	TU-turquoise	2.48482	2.48482
regulation of innate immune response	TU-turquoise	2.51094	2.51094
regulation of MAP kinase activity	TU-turquoise	1.81943	1.81943
regulation of molecular function	TU-turquoise	1.43334	1.43334
regulation of myeloid cell differentiation	TU-turquoise	2.67585	2.67585
regulation of myeloid leukocyte differentiation	TU-turquoise	3.23113	3.23113
regulation of ossification	TU-turquoise	2.5437	2.5437
regulation of peptidyl-tyrosine phosphorylation	TU-turquoise	2.42158	2.42158
regulation of protein amino acid phosphorylation	TU-turquoise	2.22811	2.22811
regulation of protein kinase activity	TU-turquoise	1.63562	1.63562
regulation of protein kinase cascade	TU-turquoise	2.14244	2.14244
regulation of protein localization	TU-turquoise	1.97297	1.97297
regulation of protein metabolic process	TU-turquoise	1.48996	1.48996
regulation of protein modification process	TU-turquoise	1.85715	1.85715
regulation of protein secretion	TU-turquoise	2.48572	2.48572
regulation of protein transport	TU-turquoise	2.06344	2.06344
regulation of response to external stimulus	TU-turquoise	2.54866	2.54866
regulation of T cell receptor signaling pathway	TU-turquoise	5.14587	5.14587
regulation of tissue remodeling	TU-turquoise	2.59698	2.59698
regulation of transferase activity	TU-turquoise	1.61481	1.61481
response to chemical stimulus	TU-turquoise	1.38437	1.38437
Rho protein signal transduction	TU-turquoise	2.19332	2.19332
Skeletal development	TU-turquoise	2.2683	2.2683
small GTPase mediated signal transduction	TU-turquoise	1.80935	1.80935
T cell costimulation	TU-turquoise	5.14587	5.14587
T cell selection	TU-turquoise	5.14587	5.14587
tissue development	TU-turquoise	1.57559	1.57559
tissue remodeling	TU-turquoise	2.47002	2.47002
transforming growth factor beta receptor signaling pathway	TU-turquoise	2.41933	2.41933
transmembrane receptor protein serine/threonine kinase signaling pathway	TU-turquoise	2.21182	2.21182
tube development	TU-turquoise	2.18891	2.18891
vascular endothelial growth factor receptor signaling pathway	TU-turquoise	3.8594	3.8594
vasculogenesis	TU-turquoise	4.11669	4.11669
