# Supplementary material for: Predictive Genes in Adjacent Normal Tissue Are Preferentially Altered by sCNV during Tumorigenesis in Liver Cancer and May Rate Limiting
Source: PLoS One. 2011 Jul 5;6(7):e20090. doi: 10.1371/journal.pone.0020090 (PMC3130029; doi:10.1371/journal.pone.0020090)
Supplement: Table S10 — Comparison of CGHseq and smoothed logR ratio methods of estimating sCNV. Shown is a comparison of methods for estimating copy number aberrations as described in the Methods. The ability of each method to detect associations between DNA variation and gene variation in cis for a given FDR was assessed. Shown are the FDR cut-offs applied (“FDR”, column 1), and the number of significant associations between genes and copy number aberration in cis using the CGHseg method (columns 2 and 3) and the smoothed logR ratio method (column4 and 5) for the real data (columns 2 and 4) and permuted data (used to calculate the FDR's, columns 3 and 5). As shown the smoothed log R ratio method appear to detect many more cis associations for a given FDR than the CGHseg method. (XLS) [file pone.0020090.s010.xls]

## Sheet: Table_S10
Table S10
FDR	CGH-seg	pm CGH-seg	smoothed lrr	pm smoothed lrr
0.001	562	1	10177	10
0.01	649	6	13661	137
0.05	973	51	16655	875
0.1	1399	154	18665	2072
